# Supplementary material for: Gene expression profiling to identify eggshell proteins involved in physical defense of the chicken egg
Source: BMC Genomics. 2010 Jan 21;11:57. doi: 10.1186/1471-2164-11-57 (PMC2827412; doi:10.1186/1471-2164-11-57)
Supplement: Additional file 1 — Differentially expressed transcripts in uterus vs. magnum or white isthmus. Excel file describing the differentially expressed transcripts in the comparison uterus vs. magnum (UT/Ma), uterus vs. white isthmus (Ut/WI) and 605 common genes between both contrast. [file 1471-2164-11-57-S1.XLS]

## Sheet: 1681 DE Genes_Ut-Ma contrast
Coordonnées Puces			ID	LogRatio.Ma_Ut (log2)	differentiel expression	BH. Ma_Ut	Comparaison MA-Ut				Comparaison WI-Ut				UD CAP3 annotations_06		SIGENANE annotations
Block	Column	Row		LogRatio.Ma_Ut	LogRatio.Ma_Ut	BH. Ma_Ut	Int Norm Moy UT	Données absentes Ut (na)	Int Norm Moy Ma	Données absentes Ma (na)	Int Norm Moy WI	Données absentes WI (na)	Int Norm Moy Ut	Données absentes Ut (na)	BLAST_X	BLAST_N	swissprot_hit_description	sptr_hit_description	unigene_hit_description	tigr_hit_description	lecture
27	10	2	pgp1n.pk006.p12	2.276	4.84333	2.78e-35	7308.81	0	1690.03	0	3281.49	0	6952.05	0	Gag-env fusion protein [Avian endogenous retrovirus EAV-HP]	Avian endogenous retrovirus EAV-HP, complete genome, specific host: Gallus gallus domesticus(Chicken,line N)	UNKNOWN	UNKNOWN	UNKNOWN	UNKNOWN
44	4	6	pgp2n.pk009.l15	2.16	4.46915	3.73e-07	1850.08	0	376.458	0	1616.6	0	1556.8	0	Wpkci [Gallus gallus]	Gallus gallus Wpkci-8 gene, complete cds	HINT1_RABIT (P80912) Histidine triad nucleotide-binding protein 1 (Adenosine 5'-monophosphoramidase) (P13.7) - Oryctolagus cuniculus (Rabbit)	UNKNOWN	gnl|UG|Gga#S33760559 gPGC_EST00438 Embryonic gonadal PGC cDNA Library Gallus gallus cDNA 5', mRNA sequence /clone_end=5' /gb=DR410596 /gi=109660572 /ug=Gga.9713 /len=1336	TC283579 homologue to UP|Q9I870_CHICK (Q9I870) Wpkci (ASW), partial (88%)
33	5	20	oligo_40_TC91956	2.118	4.34092	5.76e-51	1403.63	4	320.711	4	NA	NA	NA	NA	type 2 iodothyronine 5'-deiodi		UNKNOWN	UNKNOWN	UNKNOWN	UNKNOWN
5	9	15	pgm1c.pk002.o11	2.107	4.30795	2.43e-30	30740.4	0	8030.32	0	11249.9	0	20868.8	0	No Hits Found	Gallus gallus mitochondrial genome	UNKNOWN	UNKNOWN	gnl|UG|Gga#S33763705 gPGC_EST03584 Embryonic gonadal PGC cDNA Library Gallus gallus cDNA 5', mRNA sequence /clone_end=5' /gb=DR413742 /gi=109663718 /ug=Gga.4575 /len=1309	TC260588 homologue to GB|AAH23828.1|23274114|BC023828 Hnrpa3 protein {Mus musculus} (exp=-1
22	20	14	pnlb.pk0008.a9	1.992	3.97788	3.25e-06	45424.6	0	13445.6	0	21448.3	0	35960.7	0	NADP-specific isocitrate dehydrogenase [Oryza sativa]	Oryza sativa NADP-specific isocitrate dehydrogenase mRNA, complete cds	UNKNOWN	UNKNOWN	UNKNOWN	UNKNOWN	dans 627
37	20	1	pgp1n.pk004.e23	1.932	3.81584	1.26e-25	66987.6	0	18432.6	0	26837.8	0	40893.3	0	hypothetical 18K protein - goldfish mitochondrion	Gallus gallus mitochondrial genome	UNKNOWN	UNKNOWN	UNKNOWN	UNKNOWN
37	18	5	pgp2n.pk009.l16	1.888	3.70122	1.67e-24	1724.35	0	445.171	0	1138.94	0	1171.75	0	No Hits Found	No Hits Found	UNKNOWN	UNKNOWN	gnl|UG|Gga#S33762887 gPGC_EST02766 Embryonic gonadal PGC cDNA Library Gallus gallus cDNA 5', mRNA sequence /clone_end=5' /gb=DR412924 /gi=109662900 /ug=Gga.21686 /len=1395	TC234473
32	17	14	pnl1s.pk001.a3	1.884	3.69097	2.11e-24	29862.4	0	8281.39	0	12832.4	0	20902.2	0	cytochrome P-450 [Gallus gallus]	Gallus gallus mRNA for cytochrome P-450 (CYP2C45 gene)	UNKNOWN	UNKNOWN	UNKNOWN	UNKNOWN	dans 627
16	14	14	pnlb.pk0008.e10	1.747	3.3566	5.4e-05	64285.3	0	21248.7	0	37309.2	0	42508.1	0	No Hits Found	No Hits Found	UNKNOWN	UNKNOWN	UNKNOWN	UNKNOWN
33	9	20	oligo_40_TC29061	1.73	3.31728	2.85e-13	1689.12	3	484.015	3	NA	NA	NA	NA	Glut 1 (solute carrier family		UNKNOWN	UNKNOWN	UNKNOWN	UNKNOWN
16	3	2	pgp1n.pk003.n18	1.712	3.27615	2.81e-20	1717.91	0	500.898	0	3968.21	0	2173.27	0	No Hits Found	No Hits Found	UNKNOWN	UNKNOWN	gnl|UG|Gga#S19182809 Gallus gallus finished cDNA, clone ChEST323a9 /gb=CR352425 /gi=45421979 /ug=Gga.7895 /len=1557	TC244939
47	9	2	pgp1n.pk005.d1	1.673	3.18877	0.000119	68379.8	0	25076.7	0	38351.4	0	45482.7	0	similar to RIKEN cDNA 1300018I05 [Homo sapiens]	Homo sapiens KIAA0082 protein (KIAA0082), mRNA	K0082_PONPY (Q5R981) Protein KIAA0082 homolog - Pongo pygmaeus (Orangutan)	Q6QI79_RAT (Q6QI79) LRRG00129 - Rattus norvegicus (Rat)	gnl|UG|Gga#S6755748 603947859F1 CSEQCHN23 Gallus gallus cDNA clone ChEST903e16 5', mRNA sequence /clone=ChEST903e16 /clone_end=5' /gb=BU225639 /gi=25461748 /ug=Gga.16788 /len=815	TC269348
37	18	2	pgp1n.pk009.a18	1.597	3.02514	2.46e-29	46472.9	4	15707.3	4	NA	NA	NA	NA	Sodium- and chloride-dependent creatine transporter 1 (CT1)	O.cuniculus mRNA for creatine transporter	SC6A8_HUMAN (P48029) Sodium- and chloride-dependent creatine transporter 1 (CT1) (Creatine transporter 1) (Solute carrier family 6 member 8) - Homo sapiens (Human)	Q59EV7_HUMAN (Q59EV7) Solute carrier family 6 (Neurotransmitter transporter, creatine), member 8 variant (Fragment) - Homo sapiens (Human)	gnl|UG|Gga#S25684000 naw07d06.y1 Chicken eye (hatched). Unnormalized (naw) Gallus gallus cDNA clone naw07d06 5', mRNA sequence /clone=naw07d06 /clone_end=5' /gb=DR424470 /gi=68326486 /ug=Gga.29267 /len=810	TC277337 similar to UP|Q4SW66_TETNG (Q4SW66) Chromosome 9 SCAF13686, whole genome shotgun sequence. (Fragment), partial (58%)
36	13	3	pgp1n.pk012.k19	1.586	3.00216	4.85e-57	37448.2	0	12830.2	0	22271.5	0	28513.1	0	KIAA1290 protein [Homo sapiens]	Mus musculus oxoglutarate dehydrogenase (lipoamide) (Ogdh), mRNA	ODO1_HUMAN (Q02218) 2-oxoglutarate dehydrogenase E1 component, mitochondrial precursor (EC 1.2.4.2) (Alpha-ketoglutarate dehydrogenase) - Homo sapiens (Human)	Q5R9L8_PONPY (Q5R9L8) Hypothetical protein DKFZp459M2028 - Pongo pygmaeus (Orangutan)	gnl|UG|Gga#S22196810 Gallus gallus mRNA for hypothetical protein, clone 19j12 /cds=p(113,3163) /gb=AJ720527 /gi=53133713 /ug=Gga.7238 /len=3291	BI393856
4	4	3	pgp1n.pk012.e10	1.573	2.97523	2.86e-17	68436.5	0	24835.1	0	28343.3	0	34722.8	0	hypothetical protein BC013949 [Homo sapiens]	G.gallus mRNA for small nuclear ribonucleoprotein E	UNKNOWN	Q96CT7_HUMAN (Q96CT7) Coiled-coil domain containing 124 - Homo sapiens (Human)	gnl|UG|Gga#S21045697 GGEZHT1018C01.g HT1 Gallus gallus cDNA clone GGEZHT1018C01, mRNA sequence /clone=GGEZHT1018C01 /gb=CO421734 /gi=49637982 /ug=Gga.23395 /len=753	TC265731
6	7	3	pgp1n.pk010.o3	1.528	2.88386	2.51e-16	36875.5	0	13666.3	0	22613.6	0	28922.1	0	cytochrome c oxidase subunit I [Coturnix japonica]	Gallus gallus mitochondrial genome	UNKNOWN	UNKNOWN	UNKNOWN	UNKNOWN	dans 627
30	13	15	pgm1c.pk001.o2	1.506	2.84021	6.67e-16	19360.3	0	6955.91	0	12248.6	0	19285.1	0	cytochrome c oxidase subunit I [Coturnix japonica]	Gallus gallus mitochondrial genome	COX1_COTJA (P24984) Cytochrome c oxidase subunit 1 (EC 1.9.3.1) (Cytochrome c oxidase polypeptide I) - Coturnix coturnix japonica (Japanese quail)	Q401Z4_ROUAE (Q401Z4) Cytochrome coxidase subunit 1 - Rousettus aegyptiacus (Egyptian rousette) (Egyptian fruit bat)	gnl|UG|Gga#S18613581 Gallus gallus finished cDNA, clone ChEST978h23 /gb=BX929504 /gi=46016319 /ug=Gga.22239 /len=1185	CD761853	dans 627
43	13	12	pgl1c.pk001.c7	1.489	2.80694	1.48e-15	23822.1	0	8331.85	0	13743.1	0	18272.8	0	leucine-rich acidic nuclear protein like [Homo sapiens]	Gallus gallus mitochondrial genome	UNKNOWN	UNKNOWN	UNKNOWN	UNKNOWN
32	16	12	pgl1n.pk001.h1	1.487	2.80305	7.21e-12	700.141	2	254.463	2	NA	NA	NA	NA	visinin-like 1 [Mus musculus]	G.gallus mRNA for VILIP (visinin-like protein)	VISL1_RAT (P62762) Visinin-like protein 1 (VILIP) (Neural visinin-like protein 1) (NVL-1) (NVP-1) (21 kDa CABP) - Rattus norvegicus (Rat)	Q4W4C9_MOUSE (Q4W4C9) Neural visinin-like type 1 protein (16 days neonate male medulla oblongata cDNA, RIKEN full-length enriched library, clone:G630070H02 product:visinin-like 1, full insert sequence) - Mus musculus (Mouse)	gnl|UG|Gga#S19183200 Gallus gallus visinin-like 1 (VSNL1), mRNA /cds=p(92,667) /gb=NM_205255 /gi=45383947 /ug=Gga.3250 /len=1479	TC230111 GB|AAI03272.1|73587214|BC103271 visinin-like 1 {Bos taurus} (exp=-1
38	14	14	pnlb.pk0005.f9	1.442	2.71697	2.75e-47	16580.1	0	5876.97	0	13953.9	0	18094	0	cytochrome c oxidase subunit III [Gallus gallus]	Gallus gallus mitochondrial genome	UNKNOWN	UNKNOWN	UNKNOWN	UNKNOWN	dans 627
20	2	17	pgm2n.pk011.j20	1.384	2.60991	1.43e-13	21681.7	0	8855.23	0	12188.7	0	12265.2	0	No Hits Found	Mus musculus 11 days pregnant adult female ovary and uterus cDNA, RIKEN full-length enriched library, clone:5031426K13 product:hypothetical protein, full insert sequence	UNKNOWN	UNKNOWN	gnl|UG|Gga#S6761640 603797953F1 CSEQCHN23 Gallus gallus cDNA clone ChEST764j13 5', mRNA sequence /clone=ChEST764j13 /clone_end=5' /gb=BU228124 /gi=25466718 /ug=Gga.23818 /len=774	TC273571
42	20	2	pgp1n.pk008.p5	1.345	2.5403	7.53e-13	32495.3	0	13265.7	0	23388.2	0	21366.9	0	CG2839-PA [Drosophila melanogaster]	G.gallus mRNA for claustrin	UNKNOWN	UNKNOWN	UNKNOWN	UNKNOWN
30	8	3	pgp1n.pk011.i10	1.326	2.50707	1.63e-12	13862.1	0	5682.15	0	12562.9	0	12318.6	0	programmed cell death 4 protein [Gallus gallus]	Gallus gallus programmed cell death 4 protein (PDCD4) mRNA, complete cds	PDCD4_CHICK (Q98TX3) Programmed cell death protein 4 (Protein I11/6) - Gallus gallus (Chicken)	Q5VZS7_HUMAN (Q5VZS7) Programmed cell death 4 (Neoplastic transformation inhibitor) (Fragment) - Homo sapiens (Human)	gnl|UG|Gga#S20464496 Gallus gallus finished cDNA, clone ChEST150k18 /gb=CR523876 /gi=48842538 /ug=Gga.4916 /len=2398	TC261432 UP|Q98TX3_CHICK (Q98TX3) Programmed cell death 4 protein, complete
10	3	15	pgl1n.pk006.l8	1.326	2.50707	1.59e-12	30812.8	0	13934.4	0	19655.9	0	20519	0	No Hits Found	No Hits Found	UNKNOWN	UNKNOWN	gnl|UG|Gga#S23831189 Gallus gallus mRNA for hypothetical protein, clone 2l18 /cds=p(470,1519) /gb=AJ851435 /gi=60098476 /ug=Gga.22906 /len=3113	TC236933 Gallus gallus finished cDNA, clone ChEST177l14
19	13	15	pgm1c.pk002.h4	1.317	2.49147	2.31e-12	16825.6	0	7244.24	0	12415.3	0	13233.4	0	gene_id:F1D9.26~unknown protein [Arabidopsis thaliana]	G.gallus mRNA for claustrin	UNKNOWN	UNKNOWN	UNKNOWN	UNKNOWN
11	3	2	pgp1n.pk003.o10	1.307	2.47426	3.42e-12	36133.8	0	16252.6	0	21742.5	0	24226.8	0	No Hits Found	No Hits Found	UNKNOWN	UNKNOWN	gnl|UG|Gga#S23831189 Gallus gallus mRNA for hypothetical protein, clone 2l18 /cds=p(470,1519) /gb=AJ851435 /gi=60098476 /ug=Gga.22906 /len=3113	TC236933 Gallus gallus finished cDNA, clone ChEST177l14
47	18	1	pgp1n.pk004.c1	1.287	2.4402	7.36e-12	43239.6	0	19042.8	0	26772.3	0	31677.2	0	hypothetical protein XP_207741 [Mus musculus]	Homo sapiens 3 BAC RP11-48H24 (Roswell Park Cancer Institute Human BAC Library) complete sequence	UNKNOWN	UNKNOWN	gnl|UG|Gga#S19627875 Gallus gallus finished cDNA, clone ChEST2g24 /gb=CR387431 /gi=46240190 /ug=Gga.14594 /len=1131	TC251878 Gallus gallus finished cDNA, clone ChEST240e14
1	12	3	pgp1n.pk014.j12	1.285	2.43682	7.93e-12	17015.8	0	6861.04	0	8883.29	0	9757.52	0	CG2839-PA [Drosophila melanogaster]	G.gallus mRNA for claustrin	ARI1_MOUSE (Q9Z1K5) Protein ariadne-1 homolog (ARI-1) (Ubiquitin-conjugating enzyme E2-binding protein 1) (UbcH7-binding protein) (UbcM4-interacting protein 77) - Mus musculus (Mouse)	Q8CFJ4_MOUSE (Q8CFJ4) Ariadne ubiquitin-conjugating enzyme E2 binding protein homolog 1 (Drosophila) - Mus musculus (Mouse)	gnl|UG|Gga#S23831189 Gallus gallus mRNA for hypothetical protein, clone 2l18 /cds=p(470,1519) /gb=AJ851435 /gi=60098476 /ug=Gga.22906 /len=3113	TC289609 homologue to UP|ARI1_MOUSE (Q9Z1K5) Protein ariadne-1 homolog (ARI-1) (Ubiquitin-conjugating enzyme E2-binding protein 1) (UbcH7-binding protein) (UbcM4-interacting protein 77), partial (85%)
33	7	3	pgp1n.pk010.e10	1.271	2.41329	1.42e-11	20565.9	0	8770.78	0	11495.6	0	10957.8	0	No Hits Found	G.gallus mRNA for claustrin	UNKNOWN	UNKNOWN	gnl|UG|Gga#S6845874 603536661F1 CSEQCHN58 Gallus gallus cDNA clone ChEST499i16 5', mRNA sequence /clone=ChEST499i16 /clone_end=5' /gb=BU396609 /gi=25765665 /ug=Gga.16858 /len=1064	BU426078
28	11	3	pgp1n.pk012.n15	1.262	2.39828	1.94e-11	22971.4	0	10249	0	16935.9	0	16578.9	0	bone morphogenetic protein 7 [Gallus gallus]	Gallus gallus bone morphogenetic protein 7 (BMP7) mRNA, partial cds	BMP7_MOUSE (P23359) Bone morphogenetic protein 7 precursor (BMP-7) (Osteogenic protein 1) (OP-1) - Mus musculus (Mouse)	Q9BTB3_HUMAN (Q9BTB3) BMP7 protein - Homo sapiens (Human)	gnl|UG|Gga#S7087516 Gallus gallus bone morphogenetic protein 7 (BMP7) mRNA, partial cds /cds=p(1,1197) /gb=AF205877 /gi=6970052 /ug=Gga.22903 /len=1653	TC274682 UP|Q9I8T6_CHICK (Q9I8T6) Bone morphogenetic protein 7 (Fragment), complete	BMP
11	13	3	pgp1n.pk013.d1	1.257	2.38998	2.43e-11	17874.2	0	7913.93	0	11407.4	0	12234	0	No Hits Found	No Hits Found	SEPT2_PONPY (Q5RA66) Septin-2 - Pongo pygmaeus (Orangutan)	Q91Y81_RAT (Q91Y81) Vascular endothelial cell specific protein 11 (Septin 2) - Rattus norvegicus (Rat)	gnl|UG|Gga#S6729227 pgp1n.pk013.d1 Normalized Chicken Pituitary/Hypothalamus/Pineal Library Gallus gallus cDNA clone pgp1n.pk013.d1 5' similar to dbj|BAB47151.1 (AB027561) vascular endothelial cell specific protein 11 [Rattus norvegicus], mRNA sequence /clone=pgp1n.pk013.d1 /clone_end=5' /gb=BI394008 /gi=15087290 /ug=Gga.33978 /len=535	BI394008
27	4	3	pgp1n.pk011.i9	1.254	2.38502	2.73e-11	9421.38	0	3942.71	0	12391.4	0	13558.3	0	CG2839-PA [Drosophila melanogaster]	G.gallus mRNA for claustrin	UNKNOWN	UNKNOWN	gnl|UG|Gga#S19627875 Gallus gallus finished cDNA, clone ChEST2g24 /gb=CR387431 /gi=46240190 /ug=Gga.14594 /len=1131	TC251878 Gallus gallus finished cDNA, clone ChEST240e14
15	9	1	pgp1n.pk001.h11	1.254	2.38502	2.68e-11	67008.2	0	29048.5	0	35159.5	0	47571.2	0	60S RIBOSOMAL PROTEIN L3 (L4)	Gallus gallus mitochondrial genome	UNKNOWN	UNKNOWN	UNKNOWN	UNKNOWN	RNAr
44	13	3	pgp1n.pk012.h1	1.253	2.38337	2.78e-11	23740.8	0	10325.7	0	19019.9	0	17126.9	0	adaptor-related protein complex 1, mu 1 subunit; clathrin assemblyprotein complex 1, medium chain; clathrin coat assemblyprotein AP47; golgi adaptor AP-1 47 kDa protein; HA1 47kDa subunit; clathrin assembly protein complex AP1, musubunit; clathrin adaptor protein AP47 [Homo sapiens]	Mus musculus, adaptor-related protein complex AP-1, mu subunit 1,clone MGC:6219 IMAGE:3491338, mRNA, complete cds	AP1M1_HUMAN (Q9BXS5) AP-1 complex subunit mu-1 (Adaptor-related protein complex 1 mu-1 subunit) (Mu-adaptin 1) (Adaptor protein complex AP-1 mu-1 subunit) (Golgi adaptor HA1/AP1 adaptin mu-1 subunit) (Clathrin assembly protein assembly protein complex 1 me	Q3UG16_MOUSE (Q3UG16) B16 F10Y cells cDNA, RIKEN full-length enriched library, clone:G370040P14 product:adaptor-related protein complex AP-1, mu subunit 1, full insert sequence - Mus musculus (Mouse)	gnl|UG|Gga#S22197920 Gallus gallus mRNA for hypothetical protein, clone 2b13 /cds=p(44,1315) /gb=AJ719417 /gi=53127385 /ug=Gga.9794 /len=3196	TC228266 RF|NP_001007887.1|56119012|NM_001007886 adaptor-related protein complex 1, mu 1 subunit {Gallus gallus} (exp=-1
35	1	12	pgf2c.pk001.m8	1.246	2.37183	1.56e-35	14046	0	6058.94	0	9423.36	0	10244.3	0	No Hits Found	No Hits Found	UNKNOWN	UNKNOWN	gnl|UG|Gga#S19627875 Gallus gallus finished cDNA, clone ChEST2g24 /gb=CR387431 /gi=46240190 /ug=Gga.14594 /len=1131	BM425781
37	2	20	oligo_6_TC28891	1.24	2.36199	8.61e-10	2440.41	1	925.472	1	NA	NA	NA	NA	mutant cysteine-rich FGF recep		UNKNOWN	UNKNOWN	UNKNOWN	UNKNOWN
48	8	3	pgp1n.pk011.b9	1.237	2.35708	5.12e-11	28221	0	13852.7	0	21440.3	0	22204.7	0	hypothetical protein Y50E8A.i - Caenorhabditis elegans	Chicken hsp90 gene for 90 kDa-heat shock protein 5'-end	UNKNOWN	UNKNOWN	gnl|UG|Gga#S21274478 Contig3039 WL/RJ Phraped ESTs Gallus gallus cDNA 5', mRNA sequence /clone_end=5' /gb=CO635775 /gi=50538998 /ug=Gga.4879 /len=2987	BI393406
40	18	2	pgp1n.pk009.b13	1.236	2.35545	5.34e-11	26309.9	0	12034.5	0	17128.5	0	22337.5	0	ATP synthase F0 subunit 6 [Gallus gallus]	Gallus gallus mitochondrial genome	UNKNOWN	UNKNOWN	UNKNOWN	UNKNOWN	dans 627
8	17	2	pgp1n.pk008.k16	1.188	2.27837	3.1e-10	11770.1	0	5148.49	0	7589.19	0	8822.65	0	gene_id:F1D9.26~unknown protein [Arabidopsis thaliana]	G.gallus mRNA for claustrin	UNKNOWN	UNKNOWN	gnl|UG|Gga#S7087511 Gallus gallus MDP62 mRNA for muscle-derived protein 62, complete cds /cds=p(265,1884) /gb=D89964 /gi=7649719 /ug=Gga.24087 /len=3181	BU418497
6	13	2	pgp1n.pk008.k10	1.165	2.24233	7.14e-10	8915.24	0	3935.17	0	4491.61	0	4837.98	0	ATPase, class 1, member a; ATPase 8A2, p type; ATPase 8A2, class I [Mus musculus]	Homo sapiens ATPase, aminophospholipid transporter-like, Class I, type 8A, member 2 (ATP8A2), mRNA	AT8A2_HUMAN (Q9NTI2) Probable phospholipid-transporting ATPase IB (EC 3.6.3.1) (ATPase class I type 8A member 2) (ML-1) - Homo sapiens (Human)	Q6ZU25_HUMAN (Q6ZU25) CDNA FLJ44043 fis, clone TESTI4029836, highly similar to Potential phospholipid-transporting ATPase IB (EC 3.6.3.13) - Homo sapiens (Human)	gnl|UG|Gga#S6964214 603216446F1 CSEQRBN14 Gallus gallus cDNA clone ChEST203l11 5', mRNA sequence /clone=ChEST203l11 /clone_end=5' /gb=BU452781 /gi=25942092 /ug=Gga.30877 /len=799	TC262182	dans 627
7	19	2	pgp1n.pk008.j9	1.159	2.23303	8.79e-10	18056.6	0	8129.74	0	12027.7	0	12316.6	0	ATP synthase mitochondrial F1 complex assembly factor 2 [Homosapiens]	Mus musculus, clone MGC:7985 IMAGE:3585582, mRNA, complete cds	ATPF2_MOUSE (Q91YY4) ATP synthase mitochondrial F1 complex assembly factor 2, mitochondrial precursor - Mus musculus (Mouse)	Q0JTP3_HUMAN (Q0JTP3) Hypothetical protein ATPAF2 (Fragment) - Homo sapiens (Human)	gnl|UG|Gga#S6881657 603498916F1 CSEQCHN65 Gallus gallus cDNA clone ChEST413o3 5', mRNA sequence /clone=ChEST413o3 /clone_end=5' /gb=BU332653 /gi=25840654 /ug=Gga.5421 /len=928	TC264032 similar to GB|CAI24077.1|56205548|AL596090 ATP synthase mitochondrial F1 complex assembly factor 2 {Mus musculus} (exp=0	dans 627
45	13	3	QC14.8	1.131	2.1901	1.99e-29	1891.92	0	834.987	0	1541.72	0	1705.68	0	tubulin, beta		UNKNOWN	UNKNOWN	UNKNOWN	UNKNOWN	dans 627
14	3	2	pgp1n.pk003.n14	1.1	2.14355	6.62e-08	4148.25	1	1955.79	1	2332.28	0	2376.12	0	phosphoenolpyruvate carboxykinase	Chicken mitochondrial phosphoenolpyruvate carboxykinase (PEPCK-M) mRNA, complete cds	PPCKM_CHICK (P21642) Phosphoenolpyruvate carboxykinase [GTP], mitochondrial precursor (EC 4.1.1.32) (Phosphoenolpyruvate carboxylase) (PEPCK-M) - Gallus gallus (Chicken)	Q6IB91_HUMAN (Q6IB91) PCK2 protein - Homo sapiens (Human)	gnl|UG|Gga#S19183834 Gallus gallus phosphoenolpyruvate carboxykinase (PEPCK-M), mRNA /cds=p(28,1950) /gb=NM_205470 /gi=45382652 /ug=Gga.979 /len=3571	TC228052 GB|AAA49006.1|212540|CHKPEPCK phosphoenolpyruvate carboxykinase {Gallus gallus} (exp=-1
33	7	5	pgp2n.pk006.b5	1.095	2.13613	6.44e-21	978.785	2	437.509	2	492.326	3	592.015	3	RIKEN cDNA 1700003F10 [Mus musculus]	Homo sapiens cDNA FLJ38538 fis, clone HCHON2001407, highly similar to Homo sapiens TASP mRNA for testis-specific adriamycin sensitivity protein	UNKNOWN	UNKNOWN	gnl|UG|Gga#S6969677 603214981F1 CSEQRBN14 Gallus gallus cDNA clone ChEST200a21 5', mRNA sequence /clone=ChEST200a21 /clone_end=5' /gb=BU455738 /gi=25945049 /ug=Gga.16797 /len=990	TC256736 Gallus gallus finished cDNA, clone ChEST680c2
46	6	3	pgp1n.pk011.b24	1.095	2.13613	7.75e-09	34583	0	16269	0	24024.6	0	25465	0	Similar to 3-phosphoinositide dependent protein kinase-1 [Homosapiens]	No Hits Found	PDPK1_HUMAN (O15530) 3-phosphoinositide-dependent protein kinase 1 (EC 2.7.11.1) (hPDK1) - Homo sapiens (Human)	Q9UPJ7_HUMAN (Q9UPJ7) PkB-like (Fragment) - Homo sapiens (Human)	gnl|UG|Gga#S23831003 Gallus gallus mRNA for hypothetical protein, clone 6p10 /cds=p(98,1768) /gb=AJ851556 /gi=60098718 /ug=Gga.1265 /len=6300	TC272345 RF|NP_001012547.1|60302710|NM_001012529 3-phosphoinositide dependent protein kinase-1 {Gallus gallus} (exp=-1
45	4	2	pgp1n.pk004.c20	1.072	2.10235	1.66e-08	6921.77	0	3304.63	0	3038.94	0	3306.14	0	extensin-like protein; protein id: At4g18670.1 [Arabidopsisthaliana]	Homo sapiens potassium voltage-gated channel, Shaw-related subfamily, member 3 (KCNC3), mRNA	UNKNOWN	UNKNOWN	UNKNOWN	BI391362
21	6	1	pgp1c.pk003.b16	1.064	2.09072	2.11e-08	50480.9	0	25938.1	0	28115.3	0	27897.8	0	No Hits Found	No Hits Found	UNKNOWN	UNKNOWN	gnl|UG|Gga#S7019089 603146282F1 CSEQCHL17 Gallus gallus cDNA clone ChEST145d21 5', mRNA sequence /clone=ChEST145d21 /clone_end=5' /gb=BU120758 /gi=25330271 /ug=Gga.4777 /len=1610	TC301601 similar to UP|Q6TUE7_RAT (Q6TUE7) LRRGT00097, partial (3%)
48	9	2	pgp1n.pk005.d4	1.055	2.07772	1.05e-25	4416.16	0	2148.91	0	2821.26	1	2810.21	1	TRANSLATIONALLY CONTROLLED TUMOR PROTEIN (TCTP) (P23)	Chicken mRNA for transrationally controlled tumor protein, completecds	TCTP_CHICK (P43347) Translationally-controlled tumor protein (TCTP) (p23) (pCHK23) - Gallus gallus (Chicken)	Q5W0H4_HUMAN (Q5W0H4) Tumor protein, translationally-controlled 1 - Homo sapiens (Human)	gnl|UG|Gga#S33765556 gPGC_EST05435 Embryonic gonadal PGC cDNA Library Gallus gallus cDNA 5', mRNA sequence /clone_end=5' /gb=DR415593 /gi=109665569 /ug=Gga.4312 /len=1372	TC239604 UP|TCTP_CHICK (P43347) Translationally-controlled tumor protein (TCTP) (p23) (pCHK23), complete
13	19	1	pgp1n.pk003.m13	1.037	2.05196	5.03e-08	6919.94	0	3447.45	0	4024.48	0	4390.91	0	RIKEN cDNA 4921511I16 [Mus musculus]	Homo sapiens collaborates/cooperates with ARF (alternate reading frame) protein (CARF), mRNA	UNKNOWN	Q8BI72_MOUSE (Q8BI72) 16 days embryo head cDNA, RIKEN full-length enriched library, clone:C130060J12 product:similar to PUTATIVE SERINE-RICH PROTEIN - Mus musculus (Mouse)	gnl|UG|Gga#S7030138 603117888F1 CSEQCHL21 Gallus gallus cDNA clone ChEST74p21 5', mRNA sequence /clone=ChEST74p21 /clone_end=5' /gb=BU131097 /gi=25343028 /ug=Gga.22807 /len=972	TC262184 similar to UP|Q8TBM5_HUMAN (Q8TBM5) Collaborates/cooperates with ARF (Alternate reading frame) protein, partial (31%)
44	15	2	pgp1n.pk007.l20	1.036	2.05053	7.96e-25	3664.28	0	1787.7	0	3379.5	0	3006.03	0	heat shock protein 90 - chicken	Chicken mRNA for 90kDa heat shock protein	HS90A_CHICK (P11501) Heat shock protein HSP 90-alpha - Gallus gallus (Chicken)	Q4R4P1_MACFA (Q4R4P1) Brain cDNA, clone: QtrA-10430, similar to human heat shock 90kDa protein 1, alpha (HSPCA), - Macaca fascicularis (Crab eating macaque) (Cynomolgus monkey)	gnl|UG|Gga#S21274478 Contig3039 WL/RJ Phraped ESTs Gallus gallus cDNA 5', mRNA sequence /clone_end=5' /gb=CO635775 /gi=50538998 /ug=Gga.4879 /len=2987	TC293874 UP|HS90A_CHICK (P11501) Heat shock protein HSP 90-alpha, complete	HSP
44	8	9	pgf1n.pk012.a6	1.017	2.02371	0.0275	75356.8	0	36178.1	0	49829.3	0	57373	0	60S RIBOSOMAL PROTEIN L3 (L4)	Gallus gallus mitochondrial genome	UNKNOWN	UNKNOWN	UNKNOWN	UNKNOWN	RNAr
12	17	1	pgp1n.pk003.o12	1.002	2.00277	1.49e-07	3009.08	0	1538	0	1915.22	0	1896.25	0	Semaphorin 4C precursor (Semaphorin I) (Sema I) (Semaphorin C-like1) (M-Sema F)	Homo sapiens mRNA for KIAA1739 protein, partial cds	SEM4C_HUMAN (Q9C0C4) Semaphorin-4C precursor - Homo sapiens (Human)	Q32MJ3_HUMAN (Q32MJ3) Sema domain, immunoglobulin domain (Ig), transmembrane domain (TM) and short cytoplasmic domain, (Semaphorin) 4C - Homo sapiens (Human)	gnl|UG|Gga#S18609427 Gallus gallus finished cDNA, clone ChEST548b3 /gb=BX931974 /gi=41632502 /ug=Gga.10872 /len=999	TC276756 similar to GB|AAQ89201.1|37182802|AY358842 SEMA4C {Homo sapiens} (exp=-1
29	14	14	pnlb.pk0007.b2	0.997	1.99585	4.99e-23	29051.6	0	14790.9	0	14112.9	0	19662.1	0	cytochrome c oxidase subunit III [Crypturellus tataupa]	Gallus gallus mitochondrial genome	UNKNOWN	UNKNOWN	UNKNOWN	UNKNOWN	dans 627
22	1	9	pgf1n.pk010.o12	0.987	1.98206	1.39e-22	958.509	0	470.296	0	731.488	1	909.073	1	spermidine/spermine N1-acetyltransferase [Gallus gallus]	Gallus gallus spermidine/spermine N1-acetyltransferase (SSAT) mRNA, complete cds	SAT1_CHICK (Q8AXL1) Diamine acetyltransferase 1 (EC 2.3.1.57) (Spermidine/spermine N(1)-acetyltransferase 1) (SSAT) (SSAT-1) (Putrescine acetyltransferase) (Polyamine N-acetyltransferase 1) - Gallus gallus (Chicken)	Q7TP41_RAT (Q7TP41) Ab2-402 - Rattus norvegicus (Rat)	gnl|UG|Gga#S33767848 gPGC_EST07727 Embryonic gonadal PGC cDNA Library Gallus gallus cDNA 5', mRNA sequence /clone_end=5' /gb=DR417885 /gi=109667861 /ug=Gga.5940 /len=1343	TC271471 UP|SAT1_CHICK (Q8AXL1) Diamine acetyltransferase 1 (Spermidine/spermine N(1)-acetyltransferase 1) (SSAT) (SSAT-1) (Putrescine acetyltransferase) (Polyamine N-acetyltransferase 1) , complete
31	20	8	pgf1n.pk009.e1	0.958	1.94261	0.0399	68591.6	0	35678.5	0	37393.9	0	41117.6	0	hypothetical 18K protein - goldfish mitochondrion	Gallus gallus mitochondrial genome	UNKNOWN	UNKNOWN	UNKNOWN	UNKNOWN
21	13	7	pft1c.pk003.b12	0.95	1.93187	7.02e-07	6586.37	0	3736.46	0	3008.46	1	4227.96	1	Creatine kinase, B chain (B-CK)	Chicken mRNA for creatine kinase B (B-CK, EC 2.7.3.2)	KCRB_CHICK (P05122) Creatine kinase B-type (EC 2.7.3.2) (Creatine kinase B chain) (B-CK) - Gallus gallus (Chicken)	Q6FG40_HUMAN (Q6FG40) CKB protein - Homo sapiens (Human)	gnl|UG|Gga#S29405870 gonad_EST10200 Embryonic gonad cDNA Library Gallus gallus cDNA 5', mRNA sequence /clone_end=5' /gb=CV862724 /gi=82791108 /ug=Gga.2722 /len=1390	TC230629 GB|AAA48614.1|211235|CHKBABA4 B-creatine kinase {Gallus gallus} (exp=-1
16	19	1	pgp1n.pk003.n11	0.948	1.9292	7.61e-07	8689.28	0	4597.45	0	5936.53	0	5617.11	0	LIM only protein HLP [Mus musculus]	Homo sapiens, cysteine-rich protein 2, clone MGC:32803IMAGE:4690443, mRNA, complete cds	CRIP2_MOUSE (Q9DCT8) Cysteine-rich protein 2 (CRP2) (Heart LIM protein) - Mus musculus (Mouse)	Q4FJU3_MOUSE (Q4FJU3) Crip2 protein - Mus musculus (Mouse)	gnl|UG|Gga#S18609755 Gallus gallus finished cDNA, clone ChEST741k5 /gb=BX931646 /gi=41632174 /ug=Gga.7246 /len=1156	TC262011 homologue to UP|CRIP2_MOUSE (Q9DCT8) Cysteine-rich protein 2 (CRP2) (Heart LIM protein), partial (89%)
42	18	1	pgp1n.pk004.e1	0.946	1.92652	8.4e-21	6347.47	0	3286.43	0	4184.96	0	4405.74	0	RIKEN cDNA 5730552M22 [Mus musculus]	Rattus norvegicus PDZ protein Mrt1 (Mrt1), mRNA	SNX27_HUMAN (Q96L92) Sorting nexin-27 - Homo sapiens (Human)	Q8K4V4_RAT (Q8K4V4) PDZ protein Mrt1a - Rattus norvegicus (Rat)	gnl|UG|Gga#S22196714 Gallus gallus mRNA for hypothetical protein, clone 21n22 /cds=p(19,1542) /gb=AJ720623 /gi=53133905 /ug=Gga.7093 /len=1773	TC229642 RF|NP_001026517.1|71897057|NM_001031346 sorting nexin family member 27 {Gallus gallus} (exp=-1
28	14	14	pnlb.pk0007.f2	0.941	1.91986	1.33e-20	7233.42	0	3716.12	0	3406.46	0	3843.57	0	Serum albumin precursor	G.gallus mRNA for preproalbumin	UNKNOWN	UNKNOWN	UNKNOWN	UNKNOWN
8	20	6	pgp2n.pk002.o19	0.938	1.91587	0.000154	529.589	3	279.449	3	262.871	3	399.522	3	leukemia virus-b receptor [Felis catus]	Felis catus leukemia virus-b receptor (Pit1) mRNA, complete cds	S20A1_FELCA (O97596) Sodium-dependent phosphate transporter 1 (Solute carrier family 20 member 1) (Phosphate transporter 1) (PiT-1) (Feline leukemia virus subtype-B receptor) - Felis silvestris catus (Cat)	Q60422_CRIGR (Q60422) Gibbon ape leukemia retrovirus receptor/Sodium-dependent Pi transporter - Cricetulus griseus (Chinese hamster)	UNKNOWN	TC291627 weakly similar to GB|BAD16775.1|46575814|AB125058 N-Acetylglucosamine 6-O-Sulfotransferase-1 {Mus musculus} (exp=-1
17	2	2	pgp1n.pk004.l24	0.916	1.88688	3.15e-17	1088.18	1	556.288	1	623.526	1	660.047	1	similar to phosphoglycerate mutase (EC 5.4.2.1) B chain - rat [Musmusculus]	Rattus sp. phosphoglycerate mutase type B subunit mRNA, completecds	PGAM1_CHICK (Q5ZLN1) Phosphoglycerate mutase 1 (EC 5.4.2.1) (EC 5.4.2.4) (EC 3.1.3.13) (BPG-dependent PGAM 1) - Gallus gallus (Chicken)	Q3U7Z6_MOUSE (Q3U7Z6) Bone marrow macrophage cDNA, RIKEN full-length enriched library, clone:I830072G20 product:phosphoglycerate mutase 1, full insert sequence (Phosphoglycerate mutase 1) (CDNA, RIKEN full-length enriched library, clone:I920067A02 product:	gnl|UG|Gga#S21274458 Contig2979 WL/RJ Phraped ESTs Gallus gallus cDNA 5', mRNA sequence /clone_end=5' /gb=CO635743 /gi=50538966 /ug=Gga.6033 /len=2032	TC268180 UP|PGAM1_CHICK (Q5ZLN1) Phosphoglycerate mutase 1 (BPG-dependent PGAM 1) , complete
33	11	4	pgp2n.pk003.f16	0.914	1.88426	3.66e-17	811.03	1	409.46	1	548.635	1	568.377	1	pherophorin-dz1 protein [Volvox carteri f. nagariensis]	No Hits Found	UNKNOWN	UNKNOWN	UNKNOWN	BM490409
29	16	14	pnlb.pk0007.b5	0.912	1.88165	2.08e-06	43508.3	0	23760.7	0	24911.9	0	29100	0	cytochrome c oxidase subunit I [Gallus gallus]	Gallus gallus mitochondrial genome	UNKNOWN	UNKNOWN	UNKNOWN	UNKNOWN	dans 627
32	18	13	pgl1n.pk010.j5	0.91	1.87905	2.48e-19	1521.84	0	791.947	0	1216.43	0	1265.98	0	unnamed protein product [Mus musculus]	Mus musculus 7 days embryo whole body cDNA, RIKEN full-length enriched library, clone:C430017H16 product:weakly similar to THYRO1000381 PROTEIN (FRAGMENT) [Homo sapiens], full insert sequence	ABR_HUMAN (Q12979) Active breakpoint cluster region-related protein - Homo sapiens (Human)	Q5VT97_HUMAN (Q5VT97) Novel protein (FLJ13815) - Homo sapiens (Human)	gnl|UG|Gga#S6772032 603320802F1 CSEQCHN33 Gallus gallus cDNA clone ChEST245c1 5', mRNA sequence /clone=ChEST245c1 /clone_end=5' /gb=BU240876 /gi=25487055 /ug=Gga.28870 /len=914	TC277103
28	13	12	pgl1c.pk001.n22	0.905	1.87254	3.95e-19	1785.88	0	916.349	0	1256.2	0	1347.26	0	heat shock cognate 70 [Gallus gallus]	Gallus gallus mRNA for heat shock cognate 70	HSP7C_SAGOE (Q71U34) Heat shock cognate 71 kDa protein (Heat shock 70 kDa protein 8) (Intracellular vitamin D-binding protein 1) - Saguinus oedipus (Cotton-top tamarin)	Q5R6A8_PONPY (Q5R6A8) Hypothetical protein DKFZp459L1519 (Fragment) - Pongo pygmaeus (Orangutan)	gnl|UG|Gga#S19182989 Gallus gallus heat shock cognate 70 (HSC70), mRNA /cds=p(47,1987) /gb=NM_205003 /gi=45384369 /ug=Gga.4555 /len=2120	TC270030 UP|Q75PJ4_NUMME (Q75PJ4) Heat shock protein, partial (31%)	HSP
36	17	10	pnfb.pk0009.c9	0.899	1.86477	7.21e-19	9226.18	0	5216.16	0	7668.42	0	7775.38	0	protease, serine, 11 [Homo sapiens]	Homo sapiens protease, serine, 11 (IGF binding) (PRSS11), mRNA	UNKNOWN	UNKNOWN	UNKNOWN	UNKNOWN	def chimik
26	16	14	pnlb.pk0007.f3	0.895	1.85961	3.37e-06	4481.05	0	2209.07	0	3017.33	0	4033.26	0	CG2839-PA [Drosophila melanogaster]	G.gallus mRNA for claustrin	UNKNOWN	UNKNOWN	UNKNOWN	UNKNOWN
20	9	10	pgf2n.pk005.o11	0.889	1.85189	1.76e-05	641.842	1	341.845	1	NA	NA	NA	NA	EGF-containing fibulin-like extracellular matrix protein 1precursor, isoform a precursor; fibrillin-like [Homosapiens]	Rattus rattus T16 mRNA, complete cds	FBLN3_MACFA (Q7YQD7) EGF-containing fibulin-like extracellular matrix protein 1 precursor (Fibulin-3) (FIBL-3) - Macaca fascicularis (Crab eating macaque) (Cynomolgus monkey)	Q541U7_HUMAN (Q541U7) EGF-containing fibulin-like extracellular matrix protein 1 - Homo sapiens (Human)	gnl|UG|Gga#S6945605 603220765F1 CSEQRBN10 Gallus gallus cDNA clone ChEST214b18 5', mRNA sequence /clone=ChEST214b18 /clone_end=5' /gb=BU433330 /gi=25922641 /ug=Gga.5255 /len=982	TC270565 similar to UP|FBLN3_HUMAN (Q12805) EGF-containing fibulin-like extracellular matrix protein 1 precursor (Fibulin-3) (FIBL-3) (Fibrillin-like protein) (Extracellular protein S1-5), partial (87%)	ions
36	15	7	pft1c.pk002.c11	0.885	1.84676	2.57e-18	677.88	0	367.295	0	564.918	1	577.396	1	similar to CD109 [Homo sapiens]	Homo sapiens alpha-2 macroglobulin family protein VIP (VIP), mRNA	A1I3_RAT (P14046) Alpha-1-inhibitor 3 precursor (Alpha-1-inhibitor III) - Rattus norvegicus (Rat)	Q9ULD7_HUMAN (Q9ULD7) KIAA1283 protein (Fragment) - Homo sapiens (Human)	gnl|UG|Gga#S6883603 603498341F1 CSEQCHN65 Gallus gallus cDNA clone ChEST411b12 5', mRNA sequence /clone=ChEST411b12 /clone_end=5' /gb=BU336602 /gi=25844603 /ug=Gga.25729 /len=815	TC269578 similar to UP|Q8IZJ3_HUMAN (Q8IZJ3) C3 and PZP-like alpha-2-macroglobulin domain containing 8, partial (28%)
45	5	12	pgf2n.pk005.k15	0.874	1.83274	6.5e-18	1312.87	0	696.069	0	1258.5	1	1294.95	1	No Hits Found	No Hits Found	G12_BRARE (P47805) Gastrulation-specific protein G12 - Brachydanio rerio (Zebrafish) (Danio rerio)	Q543J4_MOUSE (Q543J4) Adult male liver tumor cDNA, RIKEN full-length enriched library, clone:C730035M01 product:thyroid hormone responsive SPOT14 homolog (Rattus), full insert sequence - Mus musculus (Mouse)	gnl|UG|Gga#S7024465 603149707F1 CSEQCHL19 Gallus gallus cDNA clone ChEST154n2 5', mRNA sequence /clone=ChEST154n2 /clone_end=5' /gb=BU125350 /gi=25336223 /ug=Gga.1403 /len=848	TC243202 UP|Q6Q127_CHICK (Q6Q127) Thyroid hormone responsive spot 14 alpha 1, complete
18	9	12	pnfb.pk0002.e1	0.873	1.83147	7.4e-18	4889.86	0	2779.4	0	6412.16	0	6945.6	0	NADH dehydrogenase subunit 1 [Gallus gallus]	Gallus gallus mitochondrial genome	UNKNOWN	UNKNOWN	UNKNOWN	UNKNOWN	dans 627
6	9	19	pgr1n.pk007.i8	0.867	1.82387	1.96e-13	744.942	2	403.573	2	NA	NA	NA	NA	Amiloride-sensitive sodium channel beta-subunit (Epithelial Na+ channel beta subunit) (Beta ENaC) (Nonvoltage-gated sodium channel 1 beta subunit) (SCNEB) (Beta NaCH) (ENaCB)	Oryctolagus cuniculus mRNA for epithelial sodium channel, betasubunit	SCNNB_XENLA (P51169) Amiloride-sensitive sodium channel subunit beta (Epithelial Na+ channel subunit beta) (Beta ENaC) (Nonvoltage-gated sodium channel 1 subunit beta) (SCNEB) (Beta NaCH) - Xenopus laevis (African clawed frog)	Q3TP51_MOUSE (Q3TP51) 0 day neonate kidney cDNA, RIKEN full-length enriched library, clone:D630024P18 product:sodium channel, nonvoltage-gated 1 beta, full insert sequence - Mus musculus (Mouse)	gnl|UG|Gga#S19182276 Gallus gallus finished cDNA, clone ChEST746f14 /gb=CR352958 /gi=45423589 /ug=Gga.1564 /len=1277	TC294952 similar to GB|AAA75459.1|987623|HUMBETA epithelial sodium channel beta subunit {Homo sapiens} (exp=-1
27	13	10	pnfb.pk0010.c12	0.865	1.82134	1.48e-17	4201.24	0	2300.22	0	5231.07	0	5836.53	0	No Hits Found	No Hits Found	UNKNOWN	UNKNOWN	UNKNOWN	UNKNOWN
10	1	2	pgp1n.pk003.o18	0.851	1.80375	5.19e-17	10559.6	0	6287.4	0	7202.38	0	8134.96	0	NADH dehydrogenase subunit 1 [Gallus gallus]	Gallus gallus mitochondrial genome	UNKNOWN	UNKNOWN	UNKNOWN	UNKNOWN	dans 627
12	10	4	pgp2n.pk004.g11	0.847	1.79876	7.05e-11	861.972	3	480.125	3	736.155	3	826.115	3	No Hits Found	Homo sapiens chromosome 3 clone RP11-1082A18 map 3p, complete sequence	UNKNOWN	UNKNOWN	gnl|UG|Gga#S29403917 gonad_EST08247 Embryonic gonad cDNA Library Gallus gallus cDNA 5', mRNA sequence /clone_end=5' /gb=CV860771 /gi=82789155 /ug=Gga.16311 /len=1322	TC235415 Gallus gallus finished cDNA, clone ChEST673f10
41	4	2	pgp1n.pk004.d3	0.83	1.77769	3.33e-16	5712.52	0	3243.34	0	2895.8	0	3241.18	0	ISCU2 [Homo sapiens]	Homo sapiens nitrogen fixation cluster-like (NIFU), mRNA	ISCU_HUMAN (Q9H1K1) Iron-sulfur cluster assembly enzyme ISCU, mitochondrial precursor (NifU-like N-terminal domain-containing protein) (NifU-like protein) - Homo sapiens (Human)	Q0JU00_HUMAN (Q0JU00) Hypothetical protein NIFUN (Fragment) - Homo sapiens (Human)	gnl|UG|Gga#S33760745 gPGC_EST00624 Embryonic gonadal PGC cDNA Library Gallus gallus cDNA 5', mRNA sequence /clone_end=5' /gb=DR410782 /gi=109660758 /ug=Gga.7161 /len=1350	TC250609 similar to UP|Q91Y65_MOUSE (Q91Y65) Transcription factor NFAT1-D, partial (3%)
16	11	9	pgf2c.pk001.p6	0.827	1.77399	4.3e-16	3669.26	0	2096.69	0	1733.28	0	2116.11	0	alpha 1 type III collagen; Collagen III, alpha-1 polypeptide; collagen, fetal [Homo sapiens]	Gallus gallus alpha-1 collagen type III (COL3A1) mRNA, partial cds	CO3A1_CHICK (P12105) Collagen alpha-1(III) chain precursor (Fragments) - Gallus gallus (Chicken)	Q8N6U4_HUMAN (Q8N6U4) COL3A1 protein - Homo sapiens (Human)	gnl|UG|Gga#S7089175 Gallus gallus alpha-1 collagen type III (COL3A1) mRNA, partial cds /cds=p(120,2777) /gb=U07973 /gi=520454 /ug=Gga.16844 /len=2777	TC300911 homologue to UP|CO3A1_CHICK (P12105) Collagen alpha-1(III) chain precursor (Fragments), partial (78%)	collagen
30	6	3	pgp1n.pk011.h23	0.824	1.77031	5.51e-16	1739.09	0	991.567	0	1537.74	2	1503.22	2	unnamed protein product [Mus musculus]	Homo sapiens, KIAA1100 protein, clone MGC:48792 IMAGE:5535911,mRNA, complete cds	RNF38_MOUSE (Q8BI21) RING finger protein 38 - Mus musculus (Mouse)	Q9UPQ2_HUMAN (Q9UPQ2) KIAA1100 protein (Fragment) - Homo sapiens (Human)	gnl|UG|Gga#S14762680 BX268607 AGENAE Gallus gallus multi-tissues normalized and once-subtracted cDNA library (gcal) Gallus gallus cDNA clone gcal0011.o.11 5prim, mRNA sequence /clone=gcal0011.o.11 /clone_end=5' /gb=BX268607 /gi=90210932 /ug=Gga.7321 /len=621	TC266248 weakly similar to RF|NP_001025505.1|71896429|NM_001030334 RNF38 protein {Xenopus tropicalis} (exp=-1
7	20	6	pgp2n.pk002.o6	0.823	1.76908	1.95e-08	707.831	4	398.682	4	NA	NA	NA	NA	hypothetical protein [Homo sapiens]	Homo sapiens chromosome 20 open reading frame 102 (C20orf102), mRNA	CT102_HUMAN (Q96N03) Protein C20orf102 precursor - Homo sapiens (Human)	Q3MHE5_BOVIN (Q3MHE5) Hypothetical protein - Bos taurus (Bovine)	gnl|UG|Gga#S16164762 GGEZLB1019A04.g Limb Bud - LB1 Gallus gallus cDNA clone GGEZLB1019A04, mRNA sequence /clone=GGEZLB1019A04 /gb=CD764693 /gi=32380167 /ug=Gga.31839 /len=757	TC268883 similar to UP|CT102_HUMAN (Q96N03) Protein C20orf102 precursor, partial (65%)
7	15	5	pgp2n.pk007.o22	0.818	1.76296	8.66e-16	4552.38	0	2663.53	0	2881.84	0	3103.36	0	No Hits Found	No Hits Found	UNKNOWN	UNKNOWN	gnl|UG|Gga#S20464901 Gallus gallus finished cDNA, clone ChEST989o3 /gb=CR523471 /gi=48842133 /ug=Gga.19040 /len=1234	TC275075
21	7	14	pgl1n.pk012.l21	0.808	1.75078	2.47e-35	899.171	0	512.834	0	521.841	1	570.029	1	No Hits Found	No Hits Found	UNKNOWN	UNKNOWN	UNKNOWN	TC271781 similar to UP|Q4S1C1_TETNG (Q4S1C1) Chromosome 13 SCAF14769, whole genome shotgun sequence. (Fragment), partial (3%)
21	1	5	pgp2n.pk006.e5	0.806	1.74836	2.35e-15	3524.18	0	2037.64	0	1455.02	0	1628.03	0	myosin regulatory light chain, cellular - chicken	Chicken MRLC mRNA for myosin regulatory light chain, isoform L20-B1	MLRN_CHICK (P24032) Myosin regulatory light chain 2, smooth muscle minor isoform (G1) (DTNB) (MLC-2) (Isoform L20-B1) - Gallus gallus (Chicken)	Q8MJ94_BOSMU (Q8MJ94) Myosin regulatory light chain - Bos mutus grunniens (Wild yak) (Bos grunniens)	gnl|UG|Gga#S33770248 gPGC_EST10127 Embryonic gonadal PGC cDNA Library Gallus gallus cDNA 5', mRNA sequence /clone_end=5' /gb=DR420285 /gi=109670261 /ug=Gga.1738 /len=1355	TC238044 RF|NP_990672.1|45384410|NM_205341 myosin regulatory light chain, isoform L20-B {Gallus gallus} (exp=-1
2	3	3	pgp1n.pk010.p8	0.797	1.73748	0.0053	759.081	4	444.484	4	1232.78	4	773.375	4	unnamed protein product [Mus musculus]	Sus scrofa mRNA for pP47 protein, partial	MFGM_MOUSE (P21956) Lactadherin precursor (Milk fat globule-EGF factor 8) (MFG-E8) (MFGM) (Sperm surface protein SP47) (MP47) - Mus musculus (Mouse)	Q8C4U8_MOUSE (Q8C4U8) 10 days neonate cerebellum cDNA, RIKEN full-length enriched library, clone:B930010N16 product:EGF-like repeats and discordin I-like domains 3, full insert sequence - Mus musculus (Mouse)	gnl|UG|Gga#S6983280 603363461F1 CSEQRBN21 Gallus gallus cDNA clone ChEST258j15 5', mRNA sequence /clone=ChEST258j15 /clone_end=5' /gb=BU471635 /gi=25965212 /ug=Gga.16498 /len=957	TC282917 Gallus gallus finished cDNA, clone ChEST791h22
9	9	15	pgm1c.pk002.m6	0.792	1.73147	7.15e-15	9044.16	0	5501.62	0	5377.49	0	5470.77	0	NADH dehydrogenase subunit 1 [Gallus gallus]	Gallus gallus mitochondrial genome	NU1M_CHICK (P18936) NADH-ubiquinone oxidoreductase chain 1 (EC 1.6.5.3) (NADH dehydrogenase subunit 1) - Gallus gallus (Chicken)	UNKNOWN	UNKNOWN	TC296392 NADH dehydrogenase subunit 1 [Gallus gallus gallus]	dans 627
43	10	15	pgm1c.pk003.h14	0.785	1.72309	1.31e-14	1054.66	0	593.736	0	949.68	2	1001.48	2	Similar to meningioma expressed antigen 5 (hyaluronidase) [Homo sapiens]	Homo sapiens, Similar to meningioma expressed antigen 5 (hyaluronidase), clone IMAGE:5558183, mRNA, partial cds	NCOAT_RAT (Q8VIJ5) Bifunctional protein NCOAT (Nuclear cytoplasmic O-GlcNAcase and acetyltransferase) (Meningioma-expressed antigen 5) [Includes: Beta-hexosaminidase (EC 3.2.1.52) (N-acetyl-beta-glucosaminidase) (Beta-N-acetylhexosaminidase) (Hexosaminidas	Q05CX1_MOUSE (Q05CX1) Hypothetical protein (Fragment) - Mus musculus (Mouse)	gnl|UG|Gga#S23830844 Gallus gallus mRNA for hypothetical protein, clone 20o15 /cds=p(328,2313) /gb=AJ851715 /gi=60099036 /ug=Gga.16851 /len=5165	TC229012 homologue to UP|Q6ZQ71_MOUSE (Q6ZQ71) MKIAA0679 protein (Fragment), partial (70%)
42	8	9	pgf1n.pk011.p24	0.784	1.7219	1.36e-14	23989.9	0	14422.6	0	12913.9	0	16109.1	0	NADH dehydrogenase subunit 5 [Gallus gallus]	Gallus gallus mitochondrial genome	UNKNOWN	UNKNOWN	UNKNOWN	UNKNOWN	dans 627
9	19	18	pgr1n.pk003.m13	0.765	1.69937	9.06e-05	4165.62	0	2614.23	0	2002.76	0	2328.23	0	Chain A, Structure And Regulation Of The Cdk5-P25(Nck5a) Complex	B.taurus mRNA for tau protein kinase II	CDK5_RAT (Q03114) Cell division protein kinase 5 (EC 2.7.11.22) (Tau protein kinase II catalytic subunit) (TPKII catalytic subunit) (Serine/threonine-protein kinase PSSALRE) - Rattus norvegicus (Rat)	Q543F6_MOUSE (Q543F6) 12 days embryo spinal ganglion cDNA, RIKEN full-length enriched library, clone:D130084A13 product:cyclin-dependent kinase 5, full insert sequence - Mus musculus (Mouse)	gnl|UG|Gga#S33769690 gPGC_EST09569 Embryonic gonadal PGC cDNA Library Gallus gallus cDNA 5', mRNA sequence /clone_end=5' /gb=DR419727 /gi=109669703 /ug=Gga.13944 /len=1409	TC291063 GB|1H4L_A|23200128|1H4L_A Chain A, Structure And Regulation Of The Cdk5-P25(Nck5a) Complex. {Homo sapiens} (exp=-1
3	18	7	pgf1n.pk004.i18	0.761	1.69466	2.38e-07	480.486	4	291.685	4	834.979	3	541.818	3	unnamed protein product [Mus musculus]	Sus scrofa mRNA for pP47 protein, partial	MFGM_MOUSE (P21956) Lactadherin precursor (Milk fat globule-EGF factor 8) (MFG-E8) (MFGM) (Sperm surface protein SP47) (MP47) - Mus musculus (Mouse)	Q8C4U8_MOUSE (Q8C4U8) 10 days neonate cerebellum cDNA, RIKEN full-length enriched library, clone:B930010N16 product:EGF-like repeats and discordin I-like domains 3, full insert sequence - Mus musculus (Mouse)	gnl|UG|Gga#S6983280 603363461F1 CSEQRBN21 Gallus gallus cDNA clone ChEST258j15 5', mRNA sequence /clone=ChEST258j15 /clone_end=5' /gb=BU471635 /gi=25965212 /ug=Gga.16498 /len=957	TC282917 Gallus gallus finished cDNA, clone ChEST791h22
40	4	14	pgl1n.pk010.h17	0.76	1.69349	9.36e-14	752.642	0	429.954	0	496.526	1	594.745	1	No Hits Found	No Hits Found	UNKNOWN	UNKNOWN	UNKNOWN	BG711993
2	2	9	pgf2c.pk001.d3	0.76	1.69349	9.65e-14	3205.09	0	2026.09	0	2393.75	0	2443.36	0	L-lactate dehydrogenase B chain (LDH-B)	Gallus gallus clone LDH-BT1 lactate dehydrogenase B mRNA, complete cds	LDHB_CHICK (P00337) L-lactate dehydrogenase B chain (EC 1.1.1.27) (LDH-B) - Gallus gallus (Chicken)	Q5U077_HUMAN (Q5U077) Lactate dehydrogenase B (Transformation-related protein 5) - Homo sapiens (Human)	gnl|UG|Gga#S21274475 Contig3035 WL/RJ Phraped ESTs Gallus gallus cDNA 5', mRNA sequence /clone_end=5' /gb=CO635772 /gi=50538995 /ug=Gga.4149 /len=1384	TC300854 RF|NP_989508.1|45383766|NM_204177 lactate dehydrogenase B {Gallus gallus} (exp=-1
26	13	1	pgp1n.pk001.b9	0.754	1.68646	5.83e-12	1742.93	1	1016.25	1	1719.46	1	1927.41	1	heat shock 70kDa protein 8 isoform 1; heat shock cognate protein, 71-kDa; heat shock 70kd protein 10; heat shock cognate protein 54; constitutive heat shock protein 70; lipopolysaccharide-associated protein 1; LPS-associated protein 1 [Homo sapiens]	Gallus gallus mRNA for heat shock cognate 70	HSP7C_SAGOE (Q71U34) Heat shock cognate 71 kDa protein (Heat shock 70 kDa protein 8) (Intracellular vitamin D-binding protein 1) - Saguinus oedipus (Cotton-top tamarin)	Q5RA83_PONPY (Q5RA83) Hypothetical protein DKFZp459D1928 - Pongo pygmaeus (Orangutan)	gnl|UG|Gga#S19182989 Gallus gallus heat shock cognate 70 (HSC70), mRNA /cds=p(47,1987) /gb=NM_205003 /gi=45384369 /ug=Gga.4555 /len=2120	TC229228 UP|Q75PJ4_NUMME (Q75PJ4) Heat shock protein, complete
48	16	8	pgf1n.pk008.m6	0.751	1.68296	6.07e-27	510.368	1	301.809	1	535.74	4	770.307	4	stathmin [Gallus gallus]	G.gallus mRNA for stathmin	STMN1_CHICK (P31395) Stathmin - Gallus gallus (Chicken)	Q4R712_MACFA (Q4R712) Testis cDNA, clone: QtsA-16615, similar to human stathmin 1/oncoprotein 18 (STMN1), transcript variant 3,mRNA, RefSeq: NM_005563.3 - Macaca fascicularis (Crab eating macaque) (Cynomolgus monkey)	gnl|UG|Gga#S33763628 gPGC_EST03507 Embryonic gonadal PGC cDNA Library Gallus gallus cDNA 5', mRNA sequence /clone_end=5' /gb=DR413665 /gi=109663641 /ug=Gga.2844 /len=1344	TC231597 GB|CAA46450.1|63797|GGSTTHMN stathmin {Gallus gallus} (exp=-1
21	1	16	pgm2n.pk002.o6	0.748	1.67946	2.2e-30	1417.32	0	824.741	0	937.33	0	967.476	0	retinoblastoma tumor suppressor [Gallus gallus]	Gallus gallus alpha globin gene cluster, complete sequence	UNKNOWN	UNKNOWN	gnl|UG|Gga#S25649994 Gallus gallus selenoprotein S (SELS), mRNA /cds=p(29,613) /gb=NM_001024734 /gi=90577177 /ug=Gga.3071 /len=1318	TC290375 similar to UP|Q9DDJ7_CHICK (Q9DDJ7) Retinoblastoma tumor suppressor (Fragment), partial (36%)
5	9	9	pgf2n.pk001.b5	0.745	1.67597	3.58e-30	977.541	0	588.38	0	700.149	0	748.627	0	unknown [Gallus gallus]	Gallus gallus retrotransposon CR1, complete consensus sequence	UNKNOWN	UNKNOWN	UNKNOWN	UNKNOWN
37	1	20	oligo_0.6_TC28891	0.743	1.67365	4.09e-10	1279.32	2	708.027	2	NA	NA	NA	NA	mutant cysteine-rich FGF recep		UNKNOWN	UNKNOWN	UNKNOWN	UNKNOWN
25	13	6	pgp1n.pk004.n19	0.74	1.67018	1.47e-11	767.822	1	442.165	1	461.226	3	553.182	3	hypothetical protein dJ465N24.2.1 [Homo sapiens]	No Hits Found	SON_HUMAN (P18583) SON protein (SON3) (Negative regulatory element-binding protein) (NRE-binding protein) (DBP-5) (Bax antagonist selected in saccharomyces 1) (BASS1) - Homo sapiens (Human)	Q5TH71_HUMAN (Q5TH71) NPD014 protein (NPD014) - Homo sapiens (Human)	gnl|UG|Gga#S21274648 Contig2883 WL/RJ Phraped ESTs Gallus gallus cDNA 5', mRNA sequence /clone_end=5' /gb=CO635706 /gi=50538929 /ug=Gga.11606 /len=1630	TC231192 Gallus gallus finished cDNA, clone ChEST959g23
16	7	12	pnfb.pk0003.e11	0.734	1.66324	7.86e-76	875.064	0	527.697	0	560.19	1	667.967	1	AcOrf-4 peptide [Autographa californica nucleopolyhedrovirus]	Autographa californica nucleopolyhedrovirus clone C6, complete genome	UNKNOWN	UNKNOWN	UNKNOWN	UNKNOWN
40	10	14	pgl1n.pk013.n2	0.724	1.65176	1.44e-28	1027.35	0	620.738	0	726.475	0	842.306	0	No Hits Found	No Hits Found	UNKNOWN	UNKNOWN	gnl|UG|Gga#S7031594 603119821F1 CSEQCHL22 Gallus gallus cDNA clone ChEST79j5 5', mRNA sequence /clone=ChEST79j5 /clone_end=5' /gb=BU133967 /gi=25346609 /ug=Gga.31094 /len=997	CD214399
16	2	15	pnlb.pk0007.f8	0.719	1.64604	2.12e-12	3906.53	0	2501.16	0	1788.42	0	2199.67	0	D-erythrulose reductase [Gallus gallus]	Gallus gallus der mRNA for D-erythrulose reductase, complete cds	UNKNOWN	UNKNOWN	UNKNOWN	UNKNOWN
32	12	8	pgf1n.pk006.k23	0.708	1.63354	2.5e-27	812.874	0	492.811	0	714.044	1	678.465	1	MnSOD [Gallus gallus]	Gallus gallus manganese-containing superoxide dismutase precursor (MNSOD) mRNA, complete cds	SODM_MACFA (Q8HXP3) Superoxide dismutase [Mn], mitochondrial precursor (EC 1.15.1.1) - Macaca fascicularis (Crab eating macaque) (Cynomolgus monkey)	Q0JUU7_HUMAN (Q0JUU7) Hypothetical protein SOD2 (Fragment) - Homo sapiens (Human)	gnl|UG|Gga#S33763966 gPGC_EST03845 Embryonic gonadal PGC cDNA Library Gallus gallus cDNA 5', mRNA sequence /clone_end=5' /gb=DR414003 /gi=109663979 /ug=Gga.937 /len=1360	TC230731 UP|Q90Y34_CHICK (Q90Y34) MnSOD, complete
43	2	14	pgl1n.pk010.e12	0.705	1.63014	5.84e-12	849.948	0	517.719	0	842.656	0	895.454	0	reverse transcriptase, pol-like - chicken (fragment)	Gallus gallus clone WAG-77D19, complete sequence	UNKNOWN	UNKNOWN	gnl|UG|Gga#S19720666 Gallus gallus finished cDNA, clone ChEST458i10 /gb=CR390810 /gi=46429455 /ug=Gga.18518 /len=556	BU309266
47	13	9	pgf2c.pk001.e6	0.703	1.62789	6.66e-12	6124.95	0	3603.92	0	6139.36	0	6096.84	0	ELONGATION FACTOR 1-ALPHA 1 (EF-1-ALPHA-1) (ELONGATION FACTOR TU) (EF-TU)	Gallus gallus elongation factor 1 alpha mRNA, complete cds	EF1A_CHICK (Q90835) Elongation factor 1-alpha 1 (EF-1-alpha-1) (Elongation factor Tu) (EF-Tu) - Gallus gallus (Chicken)	Q0PY11_PIG (Q0PY11) Eukaryotic translation elongation factor 1 alpha - Sus scrofa (Pig)	gnl|UG|Gga#S19183268 Gallus gallus eukaryotic translation elongation factor 1 alpha 1 (EEF1A1), mRNA /cds=p(1390,2778) /gb=NM_204157 /gi=54020686 /ug=Gga.4619 /len=3070	TC277296 UP|EF1A_CHICK (Q90835) Elongation factor 1-alpha 1 (EF-1-alpha-1) (Elongation factor Tu) (EF-Tu), complete
12	12	14	pgl1n.pk014.o13	0.699	1.62338	2.07e-10	806.309	1	470.934	1	653.414	0	690.745	0	Tyrosine kinase receptor CEK3 precursor	Chicken tyrosine kinase (cek3) mRNA, complete cds	FGFR2_CHICK (P18461) Fibroblast growth factor receptor 2 precursor (EC 2.7.10.1) (FGFR-2) (Tyrosine kinase receptor CEK3) - Gallus gallus (Chicken)	Q1KHY5_HUMAN (Q1KHY5) Fibroblast growth factor receptor 2 (Bacteria-expressed kinase, keratinocyte growth factor receptor, craniofacial dysostosis 1, Crouzon syndrome, Pfeiffer syndrome, Jackson-Weiss syndrome) - Homo sapiens (Human)	gnl|UG|Gga#S19182998 Gallus gallus fibroblast growth factor receptor 2 (bacteria-expressed kinase, keratinocyte growth factor receptor, craniofacial dysostosis 1, Crouzon syndrome, Pfeiffer syndrome, Jackson-Weiss syndrome) (FGFR2), mRNA /cds=p(160,2631) /gb=NM_205319 /gi=45384351 /ug=Gga.3477 /len=2716	TC228638 UP|CEK3_CHICK (P18461) Tyrosine kinase receptor CEK3 precursor , complete
33	11	19	pgr1n.pk006.p2	0.694	1.61776	1.3e-11	2279.92	0	1410.82	0	1431.82	0	1445.53	0	putative 40S ribosomal protein 20S protein [Oncorhynchus mykiss]	Mus musculus, Similar to ribosomal protein S20, clone MGC:7167IMAGE:3257215, mRNA, complete cds	RS20_XENLA (P23403) 40S ribosomal protein S20 (S22) - Xenopus laevis (African clawed frog)	Q5BLK2_MOUSE (Q5BLK2) Ribosomal protein S20 (Bone marrow macrophage cDNA, RIKEN full-length enriched library, clone:I830018P03 product:ribosomal protein S20, full insert sequence) (Bone marrow macrophage cDNA, RIKEN full-length enriched library, clone:I830	gnl|UG|Gga#S33768099 gPGC_EST07978 Embryonic gonadal PGC cDNA Library Gallus gallus cDNA 5', mRNA sequence /clone_end=5' /gb=DR418136 /gi=109668112 /ug=Gga.4710 /len=1379	TC280709 UP|Q2L6P2_TRISI (Q2L6P2) Ribosomal protein S20, complete	RNAr
2	19	1	QC1.1	0.694	1.61776	1.34e-11	8974.67	0	5266.33	0	5220.31	0	6871.19	0	beta actin		UNKNOWN	UNKNOWN	UNKNOWN	UNKNOWN
36	18	2	pgp1n.pk009.c3	0.691	1.6144	1.58e-11	5472.52	0	3486.43	0	3157.9	0	3798.2	0	Spectrin alpha chain, brain (Spectrin, non-erythroid alpha chain) (Fodrin alpha chain)	Chicken brain mRNA for spectrin alpha-chain	SPTA2_CHICK (P07751) Spectrin alpha chain, brain (Spectrin, non-erythroid alpha chain) (Fodrin alpha chain) - Gallus gallus (Chicken)	Q6IRK8_RAT (Q6IRK8) Spna2 protein - Rattus norvegicus (Rat)	gnl|UG|Gga#S33890024 Gallus gallus spectrin, alpha, non-erythrocytic 1 (alpha-fodrin) (SPTAN1), mRNA /cds=p(20,7453) /gb=NM_001042538 /gi=110227608 /ug=Gga.4441 /len=7648	TC230150 UP|SPTA2_CHICK (P07751) Spectrin alpha chain, brain (Spectrin, non-erythroid alpha chain) (Fodrin alpha chain), complete
28	10	8	pgf1n.pk006.m9	0.685	1.6077	1.98e-07	476.826	3	284.217	3	NA	NA	NA	NA	hexokinase1 [Gallus gallus]	Gallus gallus HK1 mRNA for hexokinase1, complete cds	HXK1_HUMAN (P19367) Hexokinase-1 (EC 2.7.1.1) (Hexokinase type I) (HK I) (Brain form hexokinase) - Homo sapiens (Human)	Q59FD4_HUMAN (Q59FD4) Hexokinase 1 isoform HKI variant (Fragment) - Homo sapiens (Human)	gnl|UG|Gga#S23830866 Gallus gallus mRNA for hypothetical protein, clone 18g2 /cds=p(492,2834) /gb=AJ851693 /gi=60098992 /ug=Gga.2197 /len=4540	TC237596 UP|Q8AYP8_CHICK (Q8AYP8) Hexokinase1, complete
44	18	8	pgf1n.pk008.o10	0.682	1.60436	2.33e-22	469.238	1	293.366	1	558.827	4	590.343	4	No Hits Found	Homo sapiens mRNA for putative Ca2+-transporting ATPase, partial	AT2C1_HUMAN (P98194) Calcium-transporting ATPase type 2C member 1 (EC 3.6.3.8) (ATPase 2C1) (ATP-dependent Ca(2+) pump PMR1) - Homo sapiens (Human)	Q5R5K5_PONPY (Q5R5K5) Cation-transporting ATPase - Pongo pygmaeus (Orangutan)	gnl|UG|Gga#S29403309 gonad_EST07639 Embryonic gonad cDNA Library Gallus gallus cDNA 5', mRNA sequence /clone_end=5' /gb=CV860163 /gi=82788547 /ug=Gga.20394 /len=1250	TC238699 homologue to GB|AAF26295.1|6715131|AF181120 ATP-dependent Ca2+ pump PMR1 {Homo sapiens} (exp=0	transport
14	17	7	pgf1n.pk003.b17	0.682	1.60436	2.97e-19	2487.62	2	1544.55	2	1679.85	0	1610.67	0	ribosomal protein S8; 40S ribosomal protein S8 [Homo sapiens]	Rattus norvegicus ribosomal protein S8 (Rps8), mRNA	RS8_RAT (P62243) 40S ribosomal protein S8 - Rattus norvegicus (Rat)	Q497E9_MOUSE (Q497E9) Ribosomal protein S8 (17 days embryo stomach cDNA, RIKEN full-length enriched library, clone:I920038C11 product:ribosomal protein S8, full insert sequence) (Blastocyst blastocyst cDNA, RIKEN full-length enriched library, clone:I1C0017	gnl|UG|Gga#S33769116 gPGC_EST08995 Embryonic gonadal PGC cDNA Library Gallus gallus cDNA 5', mRNA sequence /clone_end=5' /gb=DR419153 /gi=109669129 /ug=Gga.4803 /len=1382	TC258674 homologue to UP|Q5JR94_HUMAN (Q5JR94) Ribosomal protein S8, complete
42	14	3	pgp1n.pk013.j1	0.682	1.60436	1.96e-25	4283.07	0	2652.14	0	3322.15	0	3813.06	0	mitochondrial ribosomal protein L17; ribosomal protein,mitochondrial, L26 [Mus musculus]	Homo sapiens chromosome 11, clone RP11-732A19, complete sequence	RM17_HUMAN (Q9NRX2) 39S ribosomal protein L17, mitochondrial precursor (L17mt) (MRP-L17) (LYST-interacting protein 2) - Homo sapiens (Human)	Q17FI8_AEDAE (Q17FI8) Mitochondrial ribosomal protein L17 - Aedes aegypti (Yellowfever mosquito)	gnl|UG|Gga#S33765425 gPGC_EST05304 Embryonic gonadal PGC cDNA Library Gallus gallus cDNA 5', mRNA sequence /clone_end=5' /gb=DR415462 /gi=109665438 /ug=Gga.3315 /len=1295	TC276699 similar to GB|AAH12306.1|15126771|BC012306 mitochondrial ribosomal protein L17 {Homo sapiens} (exp=-1	RNAr
1	11	10	pgf2n.pk006.d4	0.679	1.60103	3.65e-11	940.337	0	553.498	0	802.677	2	718.819	2	desmoyokin - human (fragments)	M.musculus mRNA for desmoyokin, partial	AHNK_HUMAN (Q09666) Neuroblast differentiation-associated protein AHNAK (Desmoyokin) (Fragments) - Homo sapiens (Human)	Q8N274_HUMAN (Q8N274) CDNA FLJ33834 fis, clone CTONG2004264, moderately similar to NEUROBLAST DIFFERENTIATION ASSOCIATED PROTEIN AHNAK - Homo sapiens (Human)	gnl|UG|Gga#S7029189 603117758F1 CSEQCHL21 Gallus gallus cDNA clone ChEST74d16 5', mRNA sequence /clone=ChEST74d16 /clone_end=5' /gb=BU131843 /gi=25343873 /ug=Gga.10197 /len=1088	TC231337 Gallus gallus finished cDNA, clone ChEST74d16
26	14	2	pgp1n.pk009.f11	0.674	1.59549	1.74e-08	1327.12	2	880.906	2	1097.47	1	1250.64	1	mu-adaptin-related protein 1 [Gallus gallus]	G.gallus mRNA for mu-ARP1 protein	AP4M1_HUMAN (O00189) AP-4 complex subunit mu-1 (Adapter-related protein complex 4 mu-1 subunit) (Mu subunit of AP-4) (AP-4 adapter complex mu subunit) (Mu-adaptin-related protein 2) (mu-ARP2) (mu4) - Homo sapiens (Human)	Q29RY8_BOVIN (Q29RY8) Hypothetical protein MGC137860 - Bos taurus (Bovine)	gnl|UG|Gga#S19183137 Gallus gallus mu-adaptin-related protein 1 (MU-ARP1), mRNA /cds=p(49,1374) /gb=NM_205141 /gi=45384073 /ug=Gga.4282 /len=1439	TC230107 UP|O12969_CHICK (O12969) Mu-adaptin-related protein 1, complete
23	4	4	QC14.4	0.671	1.59218	3.67e-07	1098.32	3	679.783	3	1017.63	1	1168.79	1	tubulin, beta		UNKNOWN	UNKNOWN	UNKNOWN	UNKNOWN	dans 627
48	1	7	pgp2n.pk003.h14	0.67	1.59107	1.25e-09	1490.77	1	893.849	1	1285.67	0	1265.3	0	proline rich 2; proline-rich protein with nuclear targeting signal [Homo sapiens]	Homo sapiens proline rich 2 (PROL2), mRNA	PNRC1_HUMAN (Q12796) Proline-rich nuclear receptor coactivator 1 (Proline-rich protein 2) (B4-2 protein) - Homo sapiens (Human)	Q3MHP4_BOVIN (Q3MHP4) Proline-rich nuclear receptor coactivator 1 - Bos taurus (Bovine)	gnl|UG|Gga#S22196538 Gallus gallus mRNA for hypothetical protein, clone 25n7 /cds=p(155,1024) /gb=AJ720799 /gi=53135790 /ug=Gga.6024 /len=1732	TC229681 RF|NP_001012291.1|59709479|NM_001012291 proline-rich nuclear receptor coactivator 1 {Gallus gallus} (exp=-1
34	13	9	pgf2c.pk001.h24	0.668	1.58887	8.13e-11	3212.28	0	1988.15	0	2545.65	0	2752.21	0	serum deprivation response protein; serum deprivation response; phosphatidylserine-binding protein [Homo sapiens]	Homo sapiens BAC clone RP11-773P9 from 2, complete sequence	SDPR_HUMAN (O95810) Serum deprivation-response protein (Phosphatidylserine-binding protein) (PS-p68) - Homo sapiens (Human)	Q17QZ6_BOVIN (Q17QZ6) LOC532333 protein (Fragment) - Bos taurus (Bovine)	gnl|UG|Gga#S21425319 spleen_EST00511 Spleen cDNA Library Gallus gallus cDNA 3', mRNA sequence /clone_end=3' /gb=CO764785 /gi=50966052 /ug=Gga.8092 /len=1078	TC302317 similar to UP|Q66H98_RAT (Q66H98) Serum deprivation response protein, partial (45%)
47	14	6	QC1.8	0.667	1.58777	8.47e-11	10146	0	6155.79	0	5822.95	0	7272.7	0	beta actin		UNKNOWN	UNKNOWN	UNKNOWN	UNKNOWN
1	13	9	pgf2n.pk001.c17	0.66	1.58008	1.38e-10	770.488	0	494.266	0	576.564	0	721.36	0	transmembrane 4 superfamily member 2; membrane component, xchromosome, surface marker 1; T-cell acute lymphoblasticleukemia associated antigen 1; transmembrane proteinA15; tetraspanin protein; cell surface glycoprotein A15;CD231 antigen; transmembrane 4 superfamily 2b [Homosapiens]	Homo sapiens transmembrane 4 superfamily member 2 (TM4SF2), mRNA	TSN7_HUMAN (P41732) Tetraspanin-7 (Tspan-7) (Transmembrane 4 superfamily member 2) (Cell surface glycoprotein A15) (T-cell acute lymphoblastic leukemia-associated antigen 1) (TALLA-1) (Membrane component, X chromosome, surface marker 1) (CD231 antigen) - H	Q4R5A3_MACFA (Q4R5A3) Brain cDNA, clone: QccE-10584, similar to human transmembrane 4 superfamily member 2 (TM4SF2), - Macaca fascicularis (Crab eating macaque) (Cynomolgus monkey)	gnl|UG|Gga#S7022586 603148967F1 CSEQCHL18 Gallus gallus cDNA clone ChEST152f18 5', mRNA sequence /clone=ChEST152f18 /clone_end=5' /gb=BU123924 /gi=25334574 /ug=Gga.23018 /len=936	TC243367 homologue to UP|TSN7_HUMAN (P41732) Tetraspanin-7 (Tspan-7) (Transmembrane 4 superfamily member 2) (Cell surface glycoprotein A15) (T-cell acute lymphoblastic leukemia-associated antigen 1) (TALLA-1) (Membrane component, X chromosome, surface marker 1)
5	6	13	pgl1n.pk004.m19	0.657	1.5768	1.71e-10	724.929	0	435.276	0	533.487	2	553.567	2	Ubiquinol-cytochrome C reductase complex 6.4 kDa protein (ComplexIII subunit XI)	No Hits Found	UCR11_BOVIN (P07552) Ubiquinol-cytochrome c reductase complex 6.4 kDa protein (EC 1.10.2.2) (Complex III subunit XI) - Bos taurus (Bovine)	Q5R8F4_PONPY (Q5R8F4) Hypothetical protein DKFZp468B039 - Pongo pygmaeus (Orangutan)	gnl|UG|Gga#S14752739 BX275915 AGENAE Gallus gallus multi-tissues normalized library (gcag) Gallus gallus cDNA clone gcag0014.f.24 3prim, mRNA sequence /clone=gcag0014.f.24 /clone_end=3' /gb=BX275915 /gi=90210512 /ug=Gga.6097 /len=533	TC284808 Gallus gallus finished cDNA, clone ChEST162m13
1	16	7	pgf1n.pk002.c12	0.655	1.57462	1.9e-10	2208.36	0	1418.87	0	2480.06	1	2638.02	1	ornithine decarboxylase antizyme [Homo sapiens]	Gallus gallus ornithine decarboxylase antizyme mRNA, complete cds	OAZ_CHICK (O42148) Ornithine decarboxylase antizyme (ODC-Az) - Gallus gallus (Chicken)	Q9HB02_HUMAN (Q9HB02) Ornithine decarboxylase antizyme 4 - Homo sapiens (Human)	gnl|UG|Gga#S33764572 gPGC_EST04451 Embryonic gonadal PGC cDNA Library Gallus gallus cDNA 5', mRNA sequence /clone_end=5' /gb=DR414609 /gi=109664585 /ug=Gga.4392 /len=1391	TC258052 RF|NP_990247.1|56790949|NM_204916 ornithine decarboxylase antizyme {Gallus gallus} (exp=-1
31	7	3	pgp1n.pk010.f7	0.655	1.57462	1.87e-10	9415	0	6122.22	0	5487.98	0	7036.7	0	Elongation factor 1-gamma (EF-1-gamma) (eEF-1B gamma)	Sus scrofa eukaryotic elongation factor 1 gamma-like protein (eEF-1gamma) mRNA, partial cds	EF1G_HUMAN (P26641) Elongation factor 1-gamma (EF-1-gamma) (eEF-1B gamma) - Homo sapiens (Human)	Q4R7H5_MACFA (Q4R7H5) Testis cDNA, clone: QtsA-15310, similar to human eukaryotic translation elongation factor 1 gamma(EEF1G), - Macaca fascicularis (Crab eating macaque) (Cynomolgus monkey)	gnl|UG|Gga#S33764489 gPGC_EST04368 Embryonic gonadal PGC cDNA Library Gallus gallus cDNA 5', mRNA sequence /clone_end=5' /gb=DR414526 /gi=109664502 /ug=Gga.15888 /len=1374	TC240025 homologue to UP|Q6EE30_CHICK (Q6EE30) Eukaryotic translation elongation factor 1, complete
9	3	2	pgp1n.pk003.n9	0.654	1.57352	2.05e-10	922.148	0	588.827	0	580.916	0	601.121	0	DnaJ (Hsp40) homolog, subfamily A, member 1; dj-2; hdj-2; heat shock protein, DNAJ-like 2 [Homo sapiens]	Homo sapiens BAC clone RP11-773P9 from 2, complete sequence	DNJA1_HUMAN (P31689) DnaJ homolog subfamily A member 1 (Heat shock 40 kDa protein 4) (DnaJ protein homolog 2) (HSJ-2) (HSDJ) - Homo sapiens (Human)	Q5T7Q0_HUMAN (Q5T7Q0) DnaJ (Hsp40) homolog, subfamily A, member 1 - Homo sapiens (Human)	gnl|UG|Gga#S18605125 Gallus gallus finished cDNA, clone ChEST957c1 /gb=BX936276 /gi=41636804 /ug=Gga.2502 /len=1868	TC229517 Gallus gallus finished cDNA, clone ChEST953a19
21	9	19	pgr1n.pk007.d20	0.654	1.57352	2e-10	2388.13	0	1514.23	0	1586.78	0	1599.52	0	ornithine decarboxylase antizyme [Homo sapiens]	Gallus gallus ornithine decarboxylase antizyme mRNA, complete cds	OAZ_CHICK (O42148) Ornithine decarboxylase antizyme (ODC-Az) - Gallus gallus (Chicken)	Q9HB02_HUMAN (Q9HB02) Ornithine decarboxylase antizyme 4 - Homo sapiens (Human)	gnl|UG|Gga#S33764572 gPGC_EST04451 Embryonic gonadal PGC cDNA Library Gallus gallus cDNA 5', mRNA sequence /clone_end=5' /gb=DR414609 /gi=109664585 /ug=Gga.4392 /len=1391	TC258052 RF|NP_990247.1|56790949|NM_204916 ornithine decarboxylase antizyme {Gallus gallus} (exp=-1
11	18	16	pgm2n.pk009.g12	0.65	1.56917	3.65e-23	1500.26	0	972.374	0	917.749	0	965.233	0	aldose reductase	Gallus domesticus mRNA for aldo-keto reductase (akr gene)	ALDR_HUMAN (P15121) Aldose reductase (EC 1.1.1.21) (AR) (Aldehyde reductase) - Homo sapiens (Human)	Q6FGA4_HUMAN (Q6FGA4) AKR1B1 protein - Homo sapiens (Human)	gnl|UG|Gga#S18607276 Gallus gallus finished cDNA, clone ChEST110k9 /gb=BX934125 /gi=41634653 /ug=Gga.4869 /len=1516	TC231106 Gallus gallus finished cDNA, clone ChEST110k9
41	13	3	pgp1n.pk012.g10	0.65	1.56917	3.75e-23	2040.81	0	1260.04	0	1252.87	0	1225.59	0	No Hits Found	No Hits Found	UNKNOWN	UNKNOWN	gnl|UG|Gga#S6840627 603807557F1 CSEQCHN57 Gallus gallus cDNA clone ChEST788b15 5', mRNA sequence /clone=ChEST788b15 /clone_end=5' /gb=BU394626 /gi=25763682 /ug=Gga.19980 /len=766	TC283375
7	2	4	pgp2n.pk003.a5	0.645	1.56374	7.42e-08	1352.97	2	830.722	2	888.629	0	930.821	0	S-cyclophilin	Chicken S-cyclophilin mRNA, complete cds	PPIB_CHICK (P24367) Peptidyl-prolyl cis-trans isomerase B precursor (EC 5.2.1.8) (PPIase) (Rotamase) (Cyclophilin B) (S-cyclophilin) (SCYLP) - Gallus gallus (Chicken)	Q6IBH5_HUMAN (Q6IBH5) Peptidyl-prolyl cis-trans isomerase (EC 5.2.1.8) - Homo sapiens (Human)	gnl|UG|Gga#S21274320 Contig2098 WL/RJ Phraped ESTs Gallus gallus cDNA 5', mRNA sequence /clone_end=5' /gb=CO635503 /gi=50538726 /ug=Gga.3382 /len=1352	TC233283 UP|PPIB_CHICK (P24367) Peptidyl-prolyl cis-trans isomerase B precursor (PPIase) (Rotamase) (Cyclophilin B) (S-cyclophilin) (SCYLP) , complete
6	17	7	pgf1n.pk003.f1	0.643	1.56157	6.04e-09	1800.08	1	1159.75	1	1340.86	0	1411.45	0	synovial sarcoma translocation gene on chromosome 18-like 2;kiaa-iso protein [Homo sapiens]	Homo sapiens, synovial sarcoma translocation gene on chromosome18-like 2, clone MGC:22369 IMAGE:4658643, mRNA, completecds	K0355_HUMAN (O15063) Protein KIAA0355 - Homo sapiens (Human)	Q4R3A1_MACFA (Q4R3A1) Testis cDNA clone: QtsA-18369, similar to human KIAA0355 (KIAA0355), - Macaca fascicularis (Crab eating macaque) (Cynomolgus monkey)	gnl|UG|Gga#S21432567 testis_EST05040 Testis cDNA Library Gallus gallus cDNA 3', mRNA sequence /clone_end=3' /gb=CO773943 /gi=50975210 /ug=Gga.11106 /len=933	TC271263
20	5	14	pgl1n.pk012.o7	0.642	1.56049	6.51e-09	473.395	1	304.645	1	304.49	2	441.616	2	unnamed protein product [Mus musculus]	Mus musculus E3 ubiquitin ligase (Greul1) mRNA, complete cds	RN128_MOUSE (Q9D304) E3 ubiquitin-protein ligase RNF128 precursor (EC 6.3.2.-) (RING finger protein 128) (Gene related to anergy in lymphocytes protein) (Goliath-related E3 ubiquitin-protein ligase 1) - Mus musculus (Mouse)	Q6AY01_RAT (Q6AY01) Similar to ring finger protein 133 - Rattus norvegicus (Rat)	gnl|UG|Gga#S33767530 gPGC_EST07409 Embryonic gonadal PGC cDNA Library Gallus gallus cDNA 5', mRNA sequence /clone_end=5' /gb=DR417567 /gi=109667543 /ug=Gga.6007 /len=1360	TC291324 similar to UP|Q9D304_MOUSE (Q9D304) Zinc ring finger-containing protein GRAIL (Ring finger protein 128) (E3 ubiquitin ligase) (Blastocyst blastocyst cDNA, RIKEN full-length enriched library, clone:I1C0028D23 product:ring finger protein 128, full insert sequence), partial (69%)
15	13	16	pgm2n.pk007.m20	0.638	1.55617	1.24e-19	877.723	1	559.249	1	601.422	0	644.9	0	No Hits Found	No Hits Found	UNKNOWN	UNKNOWN	UNKNOWN	BM488484
45	1	10	pgf2n.pk002.d7	0.638	1.55617	6.14e-10	1291.84	0	802.007	0	922.323	0	996.519	0	cyclin I [Mus musculus]	Mus musculus, clone IMAGE:3583701, mRNA	CCNI_HUMAN (Q14094) Cyclin-I - Homo sapiens (Human)	Q59EP5_HUMAN (Q59EP5) CCNI protein variant (Fragment) - Homo sapiens (Human)	gnl|UG|Gga#S33762623 gPGC_EST02502 Embryonic gonadal PGC cDNA Library Gallus gallus cDNA 5', mRNA sequence /clone_end=5' /gb=DR412660 /gi=109662636 /ug=Gga.2188 /len=1391	TC253690 similar to UP|Q59EP5_HUMAN (Q59EP5) CCNI protein variant (Fragment), partial (93%)
47	10	8	pgf1n.pk006.a15	0.637	1.55509	2.03e-05	397.041	4	254.218	4	NA	NA	NA	NA	Apoptosis regulator Bcl-2	G.domesticus mRNA for PCKBCL2	BCL2_CHICK (Q00709) Apoptosis regulator Bcl-2 - Gallus gallus (Chicken)	Q8BQK4_MOUSE (Q8BQK4) 7 days embryo whole body cDNA, RIKEN full-length enriched library, clone:C430015F12 product:B-cell leukemia/lymphoma 2, full insert sequence - Mus musculus (Mouse)	gnl|UG|Gga#S19182956 Gallus gallus B-cell CLL/lymphoma 2 (BCL2), mRNA /cds=p(62,760) /gb=NM_205339 /gi=45384437 /ug=Gga.4394 /len=2228	TC298652 RF|NP_990670.1|45384438|NM_205339 B-cell CLL/lymphoma 2 {Gallus gallus} (exp=-1
1	11	15	pgm1c.pk003.b11	0.634	1.55186	9.06e-17	873.813	2	545.647	2	597.246	2	623.898	2	Unknown (protein for MGC:33829) [Homo sapiens]	Homo sapiens eukaryotic translation initiation factor 5 (EIF5),mRNA	IF5_RAT (Q07205) Eukaryotic translation initiation factor 5 (eIF-5) - Rattus norvegicus (Rat)	Q3TQR3_MOUSE (Q3TQR3) 2 cells egg cDNA, RIKEN full-length enriched library, clone:B020023P12 product:eukaryotic translation initiation factor 5, full insert sequence (Activated spleen cDNA, RIKEN full-length enriched library, clone:F830033B03 product:eukar	gnl|UG|Gga#S22196493 Gallus gallus mRNA for hypothetical protein, clone 27j21 /cds=p(298,1590) /gb=AJ720844 /gi=53136314 /ug=Gga.8906 /len=1908	TC229488 RF|NP_001006488.1|57529904|NM_001006488 eukaryotic translation initiation factor 5 {Gallus gallus} (exp=-1
3	12	10	pnfb.pk0002.c9	0.634	1.55186	7.83e-10	2048.65	0	1322.19	0	2322.65	0	2141.88	0	ornithine decarboxylase antizyme [Homo sapiens]	Gallus gallus ornithine decarboxylase antizyme mRNA, complete cds	UNKNOWN	UNKNOWN	UNKNOWN	UNKNOWN
25	5	9	pgf1n.pk010.m4	0.633	1.55079	1.38e-07	448.795	2	294.417	2	NA	NA	NA	NA	Hemoglobin beta chain	chicken hemoglobin beta chain mrna	HBB_CHICK (P02112) Hemoglobin subunit beta (Hemoglobin beta chain) (Beta-globin) - Gallus gallus (Chicken)	Q6FH44_HUMAN (Q6FH44) HBE1 protein (Fragment) - Homo sapiens (Human)	gnl|UG|Gga#S33765726 gPGC_EST05605 Embryonic gonadal PGC cDNA Library Gallus gallus cDNA 5', mRNA sequence /clone_end=5' /gb=DR415763 /gi=109665739 /ug=Gga.31931 /len=1352	TC269768 RF|NP_990820.1|49169791|NM_205489 delta globin {Gallus gallus} (exp=-1
9	10	7	pgf1n.pk001.o7	0.631	1.54864	9.51e-10	2506.7	0	1644.22	0	1615.67	0	1611.19	0	40S RIBOSOMAL PROTEIN SA (P40) (34/67 KDA LAMININ RECEPTOR) (37LRP)	C.griseus mRNA for 34/67 kDa laminin receptor	RSSA_CHICK (P50890) 40S ribosomal protein SA (p40) (34/67 kDa laminin receptor) (37LRP) - Gallus gallus (Chicken)	Q3ZCE4_BOVIN (Q3ZCE4) Laminin receptor 1 (Ribosomal protein SA, 67 kDa) - Bos taurus (Bovine)	gnl|UG|Gga#S33762982 gPGC_EST02861 Embryonic gonadal PGC cDNA Library Gallus gallus cDNA 5', mRNA sequence /clone_end=5' /gb=DR413019 /gi=109662995 /ug=Gga.16564 /len=1402	TC256339 UP|RSSA_CHICK (P50890) 40S ribosomal protein SA (p40) (34/67 kDa laminin receptor) (37LRP), complete	RNAr
38	1	1	pgp1c.pk001.g9	0.63	1.54756	1.22e-08	1025.69	1	645.779	1	1026.73	4	976.555	4	aldose reductase	Gallus domesticus mRNA for aldo-keto reductase (akr gene)	ALDR_HUMAN (P15121) Aldose reductase (EC 1.1.1.21) (AR) (Aldehyde reductase) - Homo sapiens (Human)	Q5U031_HUMAN (Q5U031) Aldo-keto reductase family 1, member B1 (Aldose reductase) (CTCL tumor antigen HD-CL-07) - Homo sapiens (Human)	gnl|UG|Gga#S18605258 Gallus gallus finished cDNA, clone ChEST142f4 /gb=BX936143 /gi=41636671 /ug=Gga.29751 /len=1392	TC281162 Gallus gallus finished cDNA, clone ChEST170k14
25	6	3	pgp1n.pk011.j1	0.627	1.54435	1.47e-08	875.318	1	560.556	1	623.012	1	630.874	1	serine/threonine/tyrosine interacting protein [Homo sapiens]	Homo sapiens serine/threonine/tyrosine interacting protein (STYX),mRNA	STYX_HUMAN (Q8WUJ0) Serine/threonine/tyrosine-interacting protein (Protein tyrosine phosphatase-like protein) - Homo sapiens (Human)	Q5RDP3_PONPY (Q5RDP3) Hypothetical protein DKFZp469C2411 - Pongo pygmaeus (Orangutan)	gnl|UG|Gga#S33760507 gPGC_EST00386 Embryonic gonadal PGC cDNA Library Gallus gallus cDNA 5', mRNA sequence /clone_end=5' /gb=DR410544 /gi=109660520 /ug=Gga.12808 /len=1358	BU327171
26	10	19	pgr1n.pk008.c1	0.623	1.54007	8.91e-19	819.801	1	527.984	1	644.377	1	736.455	1	WNT1 inducible signaling pathway protein 2 precursor; connectivetissue growth factor-like protein; wnt-1 signalingpathway protein 2; connective tissue growthfactor-related protein [Homo sapiens]	Mus musculus connective tissue growth factor-like protein precursor(Ctgfl) mRNA, complete cds	WISP2_HUMAN (O76076) WNT1-inducible signaling pathway protein 2 precursor (WISP-2) (Connective tissue growth factor-like protein) (CTGF-L) (Connective tissue growth factor-related protein 58) - Homo sapiens (Human)	Q6IN11_RAT (Q6IN11) Ctgf protein - Rattus norvegicus (Rat)	gnl|UG|Gga#S19628634 Gallus gallus finished cDNA, clone ChEST183f9 /gb=CR386673 /gi=46239432 /ug=Gga.15329 /len=743	TC248733 Gallus gallus finished cDNA, clone ChEST183f9
28	1	14	pgl1n.pk008.n7	0.619	1.53581	4.38e-21	2372.7	0	1548.86	0	2621.32	0	2066.31	0	RIKEN cDNA 5430438D01 [Mus musculus]	No Hits Found	CHST9_MOUSE (Q76EC5) Carbohydrate sulfotransferase 9 (EC 2.8.2.-) (N-acetylgalactosamine-4-O-sulfotransferase 2) (GalNAc-4-O-sulfotransferase 2) (GalNAc-4-ST2) - Mus musculus (Mouse)	UNKNOWN	UNKNOWN	BG711688
46	12	6	pgp1n.pk008.k10	0.618	1.53475	0.00411	757.405	1	480.58	1	516.12	0	586.624	0	ATPase, class 1, member a; ATPase 8A2, p type; ATPase 8A2, class I [Mus musculus]	Homo sapiens ATPase, aminophospholipid transporter-like, Class I, type 8A, member 2 (ATP8A2), mRNA	AT8A2_HUMAN (Q9NTI2) Probable phospholipid-transporting ATPase IB (EC 3.6.3.1) (ATPase class I type 8A member 2) (ML-1) - Homo sapiens (Human)	Q6ZU25_HUMAN (Q6ZU25) CDNA FLJ44043 fis, clone TESTI4029836, highly similar to Potential phospholipid-transporting ATPase IB (EC 3.6.3.13) - Homo sapiens (Human)	gnl|UG|Gga#S6964214 603216446F1 CSEQRBN14 Gallus gallus cDNA clone ChEST203l11 5', mRNA sequence /clone=ChEST203l11 /clone_end=5' /gb=BU452781 /gi=25942092 /ug=Gga.30877 /len=799	TC262182	dans 627
16	11	13	pgl1n.pk006.a12	0.616	1.53262	6.95e-11	447.998	4	292.804	4	NA	NA	NA	NA	unnamed protein product [Mus musculus]	Homo sapiens, clone IMAGE:5167176, mRNA	ETFA_MOUSE (Q99LC5) Electron transfer flavoprotein subunit alpha, mitochondrial precursor (Alpha-ETF) - Mus musculus (Mouse)	Q4V9X5_MOUSE (Q4V9X5) Electron transferring flavoprotein, alpha polypeptide (14 days pregnant adult female placenta cDNA, RIKEN full-length enriched library, clone:I530023C02 product:electron transferring flavoprotein, alpha polypeptide, full insert sequen	gnl|UG|Gga#S22196675 Gallus gallus mRNA for hypothetical protein, clone 23a9 /cds=p(10,1050) /gb=AJ720662 /gi=53134323 /ug=Gga.12221 /len=3692	TC230840 RF|NP_001025714.1|71895681|NM_001030543 electron transfer flavoprotein, alpha polypeptide {Gallus gallus} (exp=-1
40	20	7	pgf1n.pk003.l21	0.615	1.53156	2.93e-08	646.213	1	414.298	1	437.073	3	517.038	3	solute carrier family 25 (mitochondrial carrier; adenine nucleotidetranslocator), member 5; 2F1; adenine nucleotidetranslocator 2 (fibroblast) [Homo sapiens]	Bovine ADP/ATP translocase T2 mRNA, complete cds	ADT2_HUMAN (P05141) ADP/ATP translocase 2 (Adenine nucleotide translocator 2) (ANT 2) (ADP,ATP carrier protein 2) (Solute carrier family 25 member 5) (ADP,ATP carrier protein, fibroblast isoform) - Homo sapiens (Human)	Q545A2_MOUSE (Q545A2) 10, 11 days embryo whole body cDNA, RIKEN full-length enriched library, clone:2810016M09 product:SIMILAR TO SOLUTE CARRIER FAMILY 25 (MITOCHONDRIAL CARRIER, ADENINE NUCLEOTIDE TRANSLOCATOR), MEMBER 5 homolog (2 days neonate thymus thy	gnl|UG|Gga#S33760208 gPGC_EST00087 Embryonic gonadal PGC cDNA Library Gallus gallus cDNA 5', mRNA sequence /clone_end=5' /gb=DR410245 /gi=109660221 /ug=Gga.4646 /len=1344	TC232897 homologue to GB|AAB39266.1|1381112|HUMYWXD703 {Homo sapiens} (exp=-1
14	13	16	pgm2n.pk007.n11	0.612	1.52838	3.08e-09	1224.75	0	830.802	0	679.63	1	722.851	1	hypothetical protein [Rhodopseudomonas palustris]	No Hits Found	UNKNOWN	UNKNOWN	UNKNOWN	BM488498
6	17	2	pgp1n.pk008.k15	0.612	1.52838	3.37e-08	2528.51	1	1692.97	1	1442.46	0	1579.81	0	No Hits Found	No Hits Found	UNKNOWN	UNKNOWN	gnl|UG|Gga#S6966156 603768296F1 CSEQRBN14 Gallus gallus cDNA clone ChEST697p24 5', mRNA sequence /clone=ChEST697p24 /clone_end=5' /gb=BU456750 /gi=25946061 /ug=Gga.24777 /len=1128	TC268283
32	6	3	pgp1n.pk011.h8	0.611	1.52732	3.25e-09	1181.92	0	777.499	0	800.779	0	816.631	0	No Hits Found	No Hits Found	S6A11_RAT (P31647) Sodium- and chloride-dependent GABA transporter 3 - Rattus norvegicus (Rat)	Q8BKG0_MOUSE (Q8BKG0) 0 day neonate eyeball cDNA, RIKEN full-length enriched library, clone:E130002N21 product:gamma-aminobutyric acid (GABA-A) transporter 4, full insert sequence. (Fragment) - Mus musculus (Mouse)	gnl|UG|Gga#S21044491 GGEZHT1008C07.g HT1 Gallus gallus cDNA clone GGEZHT1008C07, mRNA sequence /clone=GGEZHT1008C07 /gb=CO421819 /gi=49638067 /ug=Gga.23546 /len=813	TC278977
4	5	2	pgp1n.pk006.e21	0.611	1.52732	3.36e-09	3145.79	0	2082.92	0	1668.86	1	2076.33	1	calmodulin 2 (phosphorylase kinase, delta); phosphorylase kinasedelta [Homo sapiens]	Gallus gallus calmodulin mRNA, complete cds	CALM_XENLA (P62155) Calmodulin (CaM) - Xenopus laevis (African clawed frog)	Q3UKW2_MOUSE (Q3UKW2) 12 days pregnant adult female placenta cDNA, RIKEN full-length enriched library, clone:I530005B05 product:calmodulin 1, full insert sequence - Mus musculus (Mouse)	gnl|UG|Gga#S33761021 gPGC_EST00900 Embryonic gonadal PGC cDNA Library Gallus gallus cDNA 5', mRNA sequence /clone_end=5' /gb=DR411058 /gi=109661034 /ug=Gga.4454 /len=1390	TC231219 homologue to UP|Q3UKW2_MOUSE (Q3UKW2) 12 days pregnant adult female placenta cDNA, RIKEN full-length enriched library, clone:I530005B05 product:calmodulin 1, full insert sequence, partial (78%)
25	16	14	pnlb.pk0007.e3	0.61	1.52626	3.44e-09	2995.53	0	1985.19	0	1659.27	0	2061.56	0	Serum albumin precursor	G.gallus mRNA for preproalbumin	UNKNOWN	UNKNOWN	UNKNOWN	UNKNOWN
37	13	10	pnfb.pk0006.b10	0.609	1.5252	3.82e-09	13261.8	0	8948.16	0	5888.61	0	6958.34	0	beta-galactosidase alpha peptide [Integration vector pCD11PSK]	pBluescript II SK(-) vector DNA, phagemid excised from lambda ZAPII	UNKNOWN	UNKNOWN	UNKNOWN	UNKNOWN
32	17	7	pgf1n.pk002.j24	0.608	1.52414	4.1e-09	2265.5	0	1557.07	0	1049.8	0	1481.72	0	modulator recognition factor 1 - human (fragment)	Homo sapiens modulator recognition factor I (MRF-1), mRNA	ARI5B_HUMAN (Q14865) AT-rich interactive domain-containing protein 5B (ARID domain-containing protein 5B) (Mrf1-like) (Modulator recognition factor 2) (MRF-2) - Homo sapiens (Human)	Q3U108_MOUSE (Q3U108) Activated spleen cDNA, RIKEN full-length enriched library, clone:F830019D14 product:AT rich interactive domain 5A (Mrf1 like), full insert sequence - Mus musculus (Mouse)	UNKNOWN	TC283262 homologue to UP|Q3U108_MOUSE (Q3U108) Activated spleen cDNA, RIKEN full-length enriched library, clone:F830019D14 product:AT rich interactive domain 5A (Mrf1 like), full insert sequence, partial (19%)
37	1	13	pgl1n.pk002.h7	0.607	1.52309	2.8e-20	818.036	0	529.064	0	636.753	0	636.831	0	unknown [Gallus gallus]	No Hits Found	UNKNOWN	UNKNOWN	UNKNOWN	UNKNOWN
9	2	1	pgp1c.pk003.e4	0.607	1.52309	4.33e-09	1172.15	0	734.488	0	690.692	1	679.147	1	hypothetical protein [Homo sapiens]	Homo sapiens myeloid/lymphoid or mixed-lineage leukemia3 (MLL3), mRNA	MLL3_HUMAN (Q8NEZ4) Myeloid/lymphoid or mixed-lineage leukemia protein 3 homolog (EC 2.1.1.43) (Histone-lysine N-methyltransferase, H3 lysine-4 specific MLL3) (Homologous to ALR protein) - Homo sapiens (Human)	Q6ZPP4_MOUSE (Q6ZPP4) MKIAA1506 protein (Fragment) - Mus musculus (Mouse)	gnl|UG|Gga#S21512749 Gallus gallus finished cDNA, clone ChEST202a6 /gb=CR733145 /gi=51231462 /ug=Gga.21323 /len=975	TC273310 Gallus gallus finished cDNA, clone ChEST202a6
38	12	3	pgp1n.pk013.k18	0.605	1.52098	4.68e-09	13075.4	0	8986.49	0	7172.39	0	9457.51	0	ADP-RIBOSYLATION FACTOR 5	G.domesticus mRNA arf/cps3 for ADP-ribosylation factor	ARF5_CHICK (P49702) ADP-ribosylation factor 5 - Gallus gallus (Chicken)	Q56P20_PIG (Q56P20) ADP-ribosylation factor family-like protein - Sus scrofa (Pig)	gnl|UG|Gga#S6913674 603787783F1 CSEQCHN72 Gallus gallus cDNA clone ChEST746e22 5', mRNA sequence /clone=ChEST746e22 /clone_end=5' /gb=BU367326 /gi=25875327 /ug=Gga.9479 /len=935	TC257365 GB|CAA39470.1|899264|GDADPR ADP-ribosylation factor {Gallus gallus} (exp=-1
20	12	6	pgp1n.pk004.b11	0.604	1.51992	0.00515	1066.45	1	700.655	1	695.098	0	705.82	0	Wpkci [Gallus gallus]	Gallus gallus Wpkci-8 gene, complete cds	HINT1_RABIT (P80912) Histidine triad nucleotide-binding protein 1 (Adenosine 5'-monophosphoramidase) (P13.7) - Oryctolagus cuniculus (Rabbit)	Q5SNR9_MOUSE (Q5SNR9) Histidine triad nucleotide binding protein - Mus musculus (Mouse)	gnl|UG|Gga#S22340267 Gallus gallus mRNA for female-associated factor FAF (faf gene), clone FAF3 /cds=p(508,738) /gb=AJ606296 /gi=55162797 /ug=Gga.22880 /len=772	TC242218 UP|Q9I871_CHICK (Q9I871) Wpkci (Histidine triad missing), partial (77%)
20	20	11	pgf2n.pk005.b8	0.602	1.51782	5.57e-26	339.574	4	225.188	4	NA	NA	NA	NA	hypothetical protein [Homo sapiens]	No Hits Found	UNKNOWN	UNKNOWN	UNKNOWN	TC266628
32	10	4	pgp2n.pk004.b20	0.6	1.51572	8.11e-20	1939.26	0	1230.2	0	1374.56	0	1417.28	0	Unknown (protein for IMAGE:2823490) [Homo sapiens]	Canis familiaris cyclophilin A mRNA, partial cds	PPIA_PONPY (Q5R8S7) Peptidyl-prolyl cis-trans isomerase A (EC 5.2.1.8) (PPIase A) (Rotamase A) (Cyclophilin A) (Cyclosporin A-binding protein) - Pongo pygmaeus (Orangutan)	Q6DTW1_AOTTR (Q6DTW1) TRIM5/cyclophilin A fusion protein - Aotus trivirgatus (Night monkey) (Douroucouli)	gnl|UG|Gga#S33768098 gPGC_EST07977 Embryonic gonadal PGC cDNA Library Gallus gallus cDNA 5', mRNA sequence /clone_end=5' /gb=DR418135 /gi=109668111 /ug=Gga.4881 /len=1379	TC241657 homologue to GB|1M9E_A|31615558|1M9E_A Chain A, X-Ray Crystal Structure Of Cyclophilin AHIV-1 Ca N- Terminal Domain (1-146) M-Type H87a Complex. {Homo sapiens} (exp=-1	dans 627
45	5	18	pgr1n.pk001.h24	0.6	1.51572	6.48e-07	604.97	2	384.853	2	NA	NA	NA	NA	similar to SHC [Homo sapiens]	Homo sapiens, similar to SHC, clone MGC:34023 IMAGE:4827789, mRNA,complete cds	SHC1_HUMAN (P29353) SHC-transforming protein 1 (SH2 domain protein C1) (Src homology 2 domain-containing-transforming protein C1) - Homo sapiens (Human)	Q8IYW3_HUMAN (Q8IYW3) SHC (Src homology 2 domain containing) family, member 4 - Homo sapiens (Human)	gnl|UG|Gga#S6968607 603217025F1 CSEQRBN14 Gallus gallus cDNA clone ChEST205a8 5', mRNA sequence /clone=ChEST205a8 /clone_end=5' /gb=BU453649 /gi=25942960 /ug=Gga.33784 /len=1103	TC295307 similar to UP|Q8IYW3_HUMAN (Q8IYW3) Rai-like protein, partial (17%)
13	14	1	pgp1n.pk002.k8	0.599	1.51467	7.08e-09	873.244	0	567.989	0	570.382	1	591.605	1	No Hits Found	Homo sapiens cyclin D1 (PRAD1: parathyroid adenomatosis 1) (CCND1), mRNA	ORAV1_HUMAN (Q8WV07) Oral cancer overexpressed protein 1 (Tumor amplified and overexpressed sequence 1) - Homo sapiens (Human)	Q3TIU0_MOUSE (Q3TIU0) 13 days pregnant adult female placenta cDNA, RIKEN full-length enriched library, clone:I530029D22 product:oral cancer overexpressed 1, full insert sequence - Mus musculus (Mouse)	gnl|UG|Gga#S29402683 gonad_EST07013 Embryonic gonad cDNA Library Gallus gallus cDNA 5', mRNA sequence /clone_end=5' /gb=CV859537 /gi=82787921 /ug=Gga.9148 /len=1315	TC283966 weakly similar to UP|Q6K9R4_ORYSA (Q6K9R4) Heavy-metal-associated domain-containing protein-like, partial (6%)
5	15	13	pgl1n.pk006.d14	0.598	1.51362	2.6e-10	373.044	4	242.321	4	NA	NA	NA	NA	hypothetical SBBI03 protein [Homo sapiens]	Homo sapiens hypothetical SBBI03 protein (SBB103), mRNA	RNF41_HUMAN (Q9H4P4) RING finger protein 41 - Homo sapiens (Human)	Q99MS2_MOUSE (Q99MS2) Fetal liver ring finger protein - Mus musculus (Mouse)	gnl|UG|Gga#S18956297 Gallus gallus finished cDNA, clone ChEST1014p5 /gb=BX950465 /gi=46019022 /ug=Gga.11263 /len=801	TC251130 homologue to UP|RNF41_HUMAN (Q9H4P4) RING finger protein 41, partial (58%)
33	12	3	pgp1n.pk013.l13	0.596	1.51152	8.4e-09	5869.68	0	4025.2	0	3343.3	0	4155.18	0	Ras-related protein Rab-7	Homo sapiens RAB7, member RAS oncogene family (RAB7), mRNA	RAB7_MOUSE (P51150) Ras-related protein Rab-7 - Mus musculus (Mouse)	Q4FJQ0_MOUSE (Q4FJQ0) Rab7 protein (Osteoclast-like cell cDNA, RIKEN full-length enriched library, clone:I420038G12 product:RAB7, member RAS oncogene family, full insert sequence) (Visual cortex cDNA, RIKEN full-length enriched library, clone:K530022D11 pr	gnl|UG|Gga#S7027819 603113979F1 CSEQCHL20 Gallus gallus cDNA clone ChEST65m19 5', mRNA sequence /clone=ChEST65m19 /clone_end=5' /gb=BU129267 /gi=25340898 /ug=Gga.23713 /len=875	TC246211
1	17	1	pgp1n.pk003.p9	0.595	1.51047	8.96e-09	12589.1	0	8473.58	0	7427.65	0	7760.71	0	karyopherin alpha 2; RAG cohort 1; importin alpha 1 [Homo sapiens]	Homo sapiens karyopherin alpha 2 (RAG cohort 1, importin alpha 1) (KPNA2), mRNA	IMA2_HUMAN (P52292) Importin alpha-2 subunit (Karyopherin alpha-2 subunit) (SRP1-alpha) (RAG cohort protein 1) - Homo sapiens (Human)	Q5R5I8_PONPY (Q5R5I8) Hypothetical protein DKFZp469C0620 - Pongo pygmaeus (Orangutan)	gnl|UG|Gga#S22197862 Gallus gallus mRNA for hypothetical protein, clone 2k18 /cds=p(116,1702) /gb=AJ719475 /gi=53127501 /ug=Gga.9297 /len=2089	TC229276 RF|NP_001006209.1|57525267|NM_001006209 karyopherin alpha 2 (RAG cohort 1, importin alpha 1) {Gallus gallus} (exp=-1
41	11	2	pgp1n.pk005.e15	0.594	1.50943	8.88e-08	693.192	1	455.9	1	538.845	2	546.006	2	hepatic leukemia factor [Homo sapiens]	Homo sapiens hepatic leukemia factor (HLF), mRNA	HLF_HUMAN (Q16534) Hepatic leukemia factor - Homo sapiens (Human)	Q6FHS9_HUMAN (Q6FHS9) HLF protein - Homo sapiens (Human)	gnl|UG|Gga#S21428415 testis_EST01934 Testis cDNA Library Gallus gallus cDNA 3', mRNA sequence /clone_end=3' /gb=CO770837 /gi=50972104 /ug=Gga.24388 /len=952	TC268397 similar to UP|HLF_HUMAN (Q16534) Hepatic leukemia factor, partial (70%)
25	3	1	pgp1c.pk001.m22	0.594	1.50943	9.52e-09	1367.62	0	865.324	0	707.578	0	703.324	0	tubulin, beta 5 [Mus musculus]	Chicken mRNA for c(beta)7 tubulin	TBB7_CHICK (P09244) Tubulin beta-7 chain (Tubulin beta 4') - Gallus gallus (Chicken)	Q767L7_PIG (Q767L7) Beta 5-tubulin - Sus scrofa (Pig)	gnl|UG|Gga#S19183005 Gallus gallus tubulin, beta (TUBB), mRNA /cds=p(92,1426) /gb=NM_205315 /gi=45384337 /ug=Gga.4579 /len=2878	TC228509 UP|TBB1_CRIGR (P69893) Tubulin beta-1 chain (Beta-tubulin isotype I) (Class I beta tubulin), complete	dans 627
22	5	9	pgf1n.pk010.p11	0.592	1.50733	4.82e-17	602.266	1	393.485	1	528.137	4	606.556	4	serine/threonine-protein kinase [Homo sapiens]	Homo sapiens, PRP4 pre-mRNA processing factor 4 homolog B (yeast), clone MGC:26845 IMAGE:4821304, mRNA, complete cds	PRP4B_HUMAN (Q13523) Serine/threonine-protein kinase PRP4 homolog (EC 2.7.11.1) (PRP4 pre-mRNA-processing factor 4 homolog) (PRP4 kinase) - Homo sapiens (Human)	Q5R814_PONPY (Q5R814) Hypothetical protein DKFZp469K1914 - Pongo pygmaeus (Orangutan)	gnl|UG|Gga#S7076101 AJ455805 riken1 Gallus gallus cDNA clone 6j9r1, mRNA sequence /clone=6j9r1 /gb=AJ455805 /gi=20265901 /ug=Gga.22205 /len=842	TC233470 similar to UP|Q5RKH1_RAT (Q5RKH1) PRP4 pre-mRNA processing factor 4 homolog B (Yeast) (Predicted), partial (22%)
40	15	3	pgp1n.pk012.j12	0.591	1.50629	8.76e-05	438.221	4	295.678	4	506.886	3	427.267	3	similar to diaphanous 1; Diaphanous, Drosophila, homolog of, 1;deafness, autosomal dominant 1; diaphanous (Drosophila,homolog) 1; hDia1 [Homo sapiens]	No Hits Found	MUC2_HUMAN (Q02817) Mucin-2 precursor (Intestinal mucin-2) - Homo sapiens (Human)	Q5CLM1_CRYHO (Q5CLM1) Hypothetical protein - Cryptosporidium hominis	gnl|UG|Gga#S19627455 Gallus gallus finished cDNA, clone ChEST327d20 /gb=CR387851 /gi=46240610 /ug=Gga.14483 /len=823	BI393829
35	9	4	pgp2n.pk003.f15	0.587	1.50212	5.76e-10	577.57	4	376.447	4	589.873	1	587.43	1	unnamed protein product [Mus musculus]	Mus musculus RIKEN cDNA 1110012E06 gene (1110012E06Rik), mRNA	AT133_HUMAN (Q9H7F0) Probable cation-transporting ATPase 13A3 (EC 3.6.3.-) (ATPase family homolog up-regulated in senescence cells 1) - Homo sapiens (Human)	Q14BM0_MOUSE (Q14BM0) Atp13a5 protein - Mus musculus (Mouse)	gnl|UG|Gga#S22197170 Gallus gallus mRNA for hypothetical protein, clone 11o9 /cds=p(77,3691) /gb=AJ720167 /gi=53131533 /ug=Gga.22189 /len=4599	BU396042	transport
28	16	4	pgp2n.pk005.i20	0.585	1.50004	6.77e-10	543.637	4	366.098	4	NA	NA	NA	NA	unnamed protein product [Mus musculus]	Homo sapiens, Similar to RIKEN cDNA 0610039C21 gene, cloneMGC:29650 IMAGE:4875483, mRNA, complete cds	ADPN_MOUSE (Q91WW7) Adiponutrin (iPLA2-epsilon) (Calcium-independent phospholipase A2-epsilon) (Patatin-like phospholipase domain-containing protein 3) [Includes: Triacylglycerol lipase (EC 3.1.1.3)	O60643_HUMAN	Gga.25428	TC269841
36	12	14	pgl1n.pk014.a16	0.578	1.49278	1.67e-18	816.629	0	541.096	0	676.262	0	707.43	0	No Hits Found	No Hits Found	UNKNOWN	UNKNOWN	gnl|UG|Gga#S19629977 Gallus gallus finished cDNA, clone ChEST411l5 /gb=CR385330 /gi=46237995 /ug=Gga.17461 /len=997	BG712803
48	20	18	pgr1n.pk003.p9	0.578	1.49278	2.4e-08	1795.55	0	1223.66	0	961.253	0	1113.78	0	rap2 interacting protein x [Homo sapiens]	Homo sapiens cDNA FLJ10049 fis, clone HEMBA1001197, highly similarto Homo sapiens mRNA for KIAA0871 protein	RUFY2_PONPY (Q5R5R4) RUN and FYVE domain-containing protein 2 - Pongo pygmaeus (Orangutan)	Q4FZR3_RAT (Q4FZR3) Rufy1 protein (Fragment) - Rattus norvegicus (Rat)	gnl|UG|Gga#S19788792 Gallus gallus finished cDNA, clone ChEST856g3 /gb=CR406151 /gi=47021685 /ug=Gga.19286 /len=1259	TC259297
9	1	8	pgf1n.pk003.c22	0.575	1.48968	2.41e-07	662.955	1	422.858	1	495.037	3	543.656	3	ATPase, H+ transporting, lysosomal, V0 subunit e; ATPase, H+transporting, lysosomal 9kD V0 subunit e; vacuolar ATPsynthase subunit H; V-ATPase H subunit; vacuolar protonpump H subunit; V-ATPase M9.2 subunit; V-ATPase 9.2 kDamembrane accessory protein; H(+)-transporting two-sectorATPase, subunit H; vacuolar proton-ATPase subunit M9.2;ATPase, H+ transporting, lysosomal, 9kD; ATPase, H+transporting,…	Bos taurus mRNA for vacuolar proton-ATPase subunit M9.2, partial	VA0H_BOVIN (P81103) Vacuolar ATP synthase subunit H (EC 3.6.3.14) (V-ATPase H subunit) (Vacuolar proton pump H subunit) (V-ATPase M9.2 subunit) (V-ATPase 9.2 kDa membrane accessory protein) - Bos taurus (Bovine)	Q9CQD8_MOUSE (Q9CQD8) 8 days embryo whole body cDNA, RIKEN full-length enriched library, clone:5730508O18 product:ATPase, H+ transporting lysosomal (vacuolar proton pump), 9.2 kDa, full insert sequence (CRL-1722 L5178Y-R cDNA, RIKEN full-length enriched li	gnl|UG|Gga#S22196827 Gallus gallus mRNA for hypothetical protein, clone 19f2 /cds=p(53,298) /gb=AJ720510 /gi=53133679 /ug=Gga.9402 /len=1385	TC235124 Gallus gallus finished cDNA, clone ChEST1032g23	dans 627
33	2	15	pgl1n.pk012.c14	0.574	1.48865	4.54e-16	986.134	1	681.071	1	662.428	0	645.665	0	G1/S-SPECIFIC CYCLIN D1	Gallus gallus cyclin D1 mRNA, complete cds	CCND1_CHICK (P55169) G1/S-specific cyclin-D1 - Gallus gallus (Chicken)	Q6FI00_HUMAN (Q6FI00) CCND1 protein (Hypothetical protein CCND1) (Cyclin D1) (PRAD1: parathyroid adenomatosis 1) - Homo sapiens (Human)	gnl|UG|Gga#S33761135 gPGC_EST01014 Embryonic gonadal PGC cDNA Library Gallus gallus cDNA 5', mRNA sequence /clone_end=5' /gb=DR411172 /gi=109661148 /ug=Gga.3039 /len=1386	TC256749 UP|CCND1_CHICK (P55169) G1/S-specific cyclin-D1, complete
4	20	4	pgp2n.pk005.n5	0.569	1.48349	4.24e-08	3035.93	0	1977.42	0	1477.95	1	1667.63	1	GTPase cRhoA [Gallus gallus]	Gallus gallus mRNA for RhoA GTPase (RHOA gene), multiple 3'UTR	RHOA_RAT (P61589) Transforming protein RhoA precursor - Rattus norvegicus (Rat)	Q4VAE6_MOUSE (Q4VAE6) Ras homolog gene family, member A (Activated spleen cDNA, RIKEN full-length enriched library, clone:F830033D11 product:ras homolog gene family, member A, full insert sequence) (Bone marrow macrophage cDNA, RIKEN full-length enriched l	gnl|UG|Gga#S19183827 Gallus gallus ras homolog gene family, member A (RHOA), mRNA /cds=p(49,630) /gb=NM_204704 /gi=45382666 /ug=Gga.4963 /len=1755	TC289546 UP|O93467_CHICK (O93467) GTPase cRhoA (GTP-binding protein) (RhoA GTPase), complete
5	15	2	pgp1n.pk008.j21	0.569	1.48349	4.22e-08	17548.1	0	11981.3	0	11410.1	0	14093	0	4-aminobutyrate aminotransferase [Homo sapiens]	Homo sapiens, Similar to 4-aminobutyrate aminotransferase, clone IMAGE:3028193, mRNA	GABT_HUMAN (P80404) 4-aminobutyrate aminotransferase, mitochondrial precursor (EC 2.6.1.19) ((S)-3-amino-2-methylpropionate transaminase) (EC 2.6.1.22) (Gamma-amino-N-butyrate transaminase) (GABA transaminase) (GABA aminotransferase) (GABA-AT) (GABA-T) (L-	Q5RDB7_PONPY (Q5RDB7) Hypothetical protein DKFZp469A0813 - Pongo pygmaeus (Orangutan)	gnl|UG|Gga#S18956508 Gallus gallus finished cDNA, clone ChEST704l21 /gb=BX950254 /gi=46426195 /ug=Gga.2628 /len=1909	TC231646 Gallus gallus finished cDNA, clone ChEST704l21
37	14	13	pgl1n.pk006.k6	0.567	1.48144	4.72e-08	2418.6	0	1601.13	0	1857.75	0	1629.29	0	No Hits Found	No Hits Found	UNKNOWN	UNKNOWN	gnl|UG|Gga#S15649835 pgl1n.pk006.k6 Normalized chicken liver cDNA library (pgl1n) Gallus gallus cDNA clone pgl1n.pk006.k6 5' similar to no significant hits, mRNA sequence /clone=pgl1n.pk006.k6 /clone_end=5' /gb=CD214329 /gi=30953239 /ug=Gga.8495 /len=633	CD214329
15	6	14	pgl1n.pk014.i6	0.565	1.47939	1.06e-17	589.959	0	398.856	0	490.677	1	513.348	1	NDRG family member 3; N-myc downstream-regulated gene 3; hypothetical protein FLJ13556 similar to N-myc downstream regulated 3 [Homo sapiens]	Homo sapiens NDRG family member 3 (NDRG3), mRNA	NDRG3_HUMAN (Q9UGV2) Protein NDRG3 - Homo sapiens (Human)	Q5RA95_PONPY (Q5RA95) Hypothetical protein DKFZp459O1628 - Pongo pygmaeus (Orangutan)	gnl|UG|Gga#S33766154 gPGC_EST06033 Embryonic gonadal PGC cDNA Library Gallus gallus cDNA 5', mRNA sequence /clone_end=5' /gb=DR416191 /gi=109666167 /ug=Gga.8159 /len=1278	TC236927 similar to UP|Q2IEL9_ANADE (Q2IEL9) DNA repair protein RadC, partial (9%)
20	14	2	pgp1n.pk009.i5	0.564	1.47836	1.31e-17	1139.71	0	757.374	0	1105.12	1	1132.84	1	Phosphatidylethanolamine-binding protein (PEBP) (Basic cytosolic 21kDa protein)	Mus musculus, phosphatidylethanolamine binding protein, cloneMGC:5945 IMAGE:3257403, mRNA, complete cds	PEBP1_BOVIN (P13696) Phosphatidylethanolamine-binding protein 1 (PEBP-1) (HCNPpp) (Basic cytosolic 21 kDa protein) [Contains: Hippocampal cholinergic neurostimulating peptide (HCNP)] - Bos taurus (Bovine)	Q3YIX4_CANFA (Q3YIX4) Raf kinase inhibitor protein - Canis familiaris (Dog)	gnl|UG|Gga#S6807080 603602601F1 CSEQCHN54 Gallus gallus cDNA clone ChEST579b1 5', mRNA sequence /clone=ChEST579b1 /clone_end=5' /gb=BU277984 /gi=25727438 /ug=Gga.4800 /len=1426	TC231346 Gallus gallus finished cDNA, clone ChEST144f21
3	7	2	pgp1n.pk006.d23	0.564	1.47836	1.83e-13	762.576	2	495.845	2	NA	NA	NA	NA	Phosphoglycerate kinase	Gallus gallus PGK mRNA, complete cds	PGK_CHICK (P51903) Phosphoglycerate kinase (EC 2.7.2.3) - Gallus gallus (Chicken)	Q5J7W1_HUMAN (Q5J7W1) Phosphoglycerate kinase (EC 2.7.2.3) - Homo sapiens (Human)	gnl|UG|Gga#S18605801 Gallus gallus finished cDNA, clone ChEST83i13 /gb=BX935600 /gi=46018687 /ug=Gga.4503 /len=1632	TC230078 RF|NP_990316.1|45384486|NM_204985 phosphoglycerate kinase 1 {Gallus gallus} (exp=-1
30	18	1	pgp1n.pk004.i1	0.563	1.47734	4.5e-07	1389.59	1	947.289	1	1009.12	1	1024.03	1	No Hits Found	No Hits Found	UNKNOWN	UNKNOWN	UNKNOWN	BI391459
8	6	16	pgm2n.pk006.o6	0.563	1.47734	6.06e-08	2174.23	0	1511.32	0	1107.78	0	1124.8	0	neural cell adhesion molecule	Chicken neural cell-adhesion molecule (N-CAM) gene, exon 16	NCAM1_CHICK (P13590) Neural cell adhesion molecule 1, 180 kDa isoform precursor (N-CAM 180) - Gallus gallus (Chicken)	Q5ISL0_MACFA (Q5ISL0) Cell adhesion molecule neural 1 protein (Fragment) - Macaca fascicularis (Crab eating macaque) (Cynomolgus monkey)	UNKNOWN	TC233888 GB|AAB59957.1|459710|CHKNCAM16 neural cell adhesion molecule {Gallus gallus} (exp=-1
9	5	10	pgf2n.pk005.p24	0.562	1.47631	1.94e-15	1317.99	1	869.846	1	720.248	0	683.821	0	Growth hormone inducible transmembrane protein (Dermal papilla derived protein 2) (My021 protein) (PTD010)	Xenopus laevis, Similar to growth hormone inducible transmembraneprotein, clone MGC:52732 IMAGE:4683872, mRNA, completecds	GHITM_HUMAN (Q9H3K2) Growth hormone-inducible transmembrane protein (Dermal papilla-derived protein 2) (Transmembrane BAX inhibitor motif-containing protein 5) - Homo sapiens (Human)	Q3SZK3_BOVIN (Q3SZK3) Similar to Dermal papilla derived protein 2 - Bos taurus (Bovine)	gnl|UG|Gga#S22197805 Gallus gallus mRNA for hypothetical protein, clone 3c6 /cds=p(102,1157) /gb=AJ719532 /gi=53127723 /ug=Gga.1042 /len=2323	TC229018 similar to RF|NP_001017195.1|62857497|NM_001017195 growth hormone inducible transmembrane protein {Xenopus tropicalis} (exp=-1
12	9	17	pgm2n.pk012.p5	0.562	1.47631	6.08e-08	1141.92	0	787.725	0	685.144	0	727.367	0	ribosomal protein S11 [Gallus gallus]	Macaca fascicularis RPS11 mRNA for ribosomal protein S11, completecds, clone:QnpA-10190	RS11_RAT (P62282) 40S ribosomal protein S11 - Rattus norvegicus (Rat)	Q3UC02_MOUSE (Q3UC02) Bone marrow macrophage cDNA, RIKEN full-length enriched library, clone:I830014L05 product:ribosomal protein S11, full insert sequence - Mus musculus (Mouse)	gnl|UG|Gga#S33761971 gPGC_EST01850 Embryonic gonadal PGC cDNA Library Gallus gallus cDNA 5', mRNA sequence /clone_end=5' /gb=DR412008 /gi=109661984 /ug=Gga.9384 /len=1347	TC287896 UP|Q98TH5_CHICK (Q98TH5) Ribosomal protein S11, complete
25	5	13	pgl1n.pk002.n11	0.562	1.47631	3.41e-09	413.807	4	273.797	4	NA	NA	NA	NA	histidine-rich glycoprotein [Mus musculus]	No Hits Found	UNKNOWN	UNKNOWN	gnl|UG|Gga#S14757279 BX268759 AGENAE Gallus gallus multi-tissues normalized and once-subtracted cDNA library (gcal) Gallus gallus cDNA clone gcal0012.k.06 5prim, mRNA sequence /clone=gcal0012.k.06 /clone_end=5' /gb=BX268759 /gi=90210634 /ug=Gga.5846 /len=816	TC251473 similar to UP|Q9ESB3_MOUSE (Q9ESB3) Histidine-rich glycoprotein, partial (6%)
12	20	3	pgp2n.pk003.a16	0.56	1.47427	5.18e-07	11491.5	1	8159.83	1	7848.98	0	9089.1	0	hypothetical protein BC012331 [Homo sapiens]	No Hits Found	CG030_HUMAN (Q96EH3) Protein C7orf30 - Homo sapiens (Human)	Q0P562_BOVIN (Q0P562) Hypothetical LOC509253 - Bos taurus (Bovine)	gnl|UG|Gga#S7029024 603116512F1 CSEQCHL21 Gallus gallus cDNA clone ChEST71h4 5', mRNA sequence /clone=ChEST71h4 /clone_end=5' /gb=BU131535 /gi=25343500 /ug=Gga.6347 /len=1027	TC245080 similar to UP|CG030_HUMAN (Q96EH3) Protein C7orf30, partial (55%)
1	10	9	pgf2n.pk002.b9	0.559	1.47325	2.97e-05	1567.74	3	1002.32	3	1004.78	1	1027.85	1	No Hits Found	Gallus gallus prosaposin mRNA, complete cds	UNKNOWN	UNKNOWN	gnl|UG|Gga#S19184051 Gallus gallus prosaposin (variant Gaucher disease and variant metachromatic leukodystrophy) (PSAP), mRNA /cds=p(1,1557) /gb=NM_204811 /gi=45382218 /ug=Gga.4403 /len=3831	BM426253
7	10	4	pgp2n.pk004.g19	0.558	1.47223	5.88e-07	718.274	1	481.938	1	650.698	1	658.579	1	gene 17.5 protein - chicken	Gallus gallus (17.5) mRNA, complete cds	CD69_HUMAN (Q07108) Early activation antigen CD69 (Early T-cell activation antigen p60) (GP32/28) (Leu-23) (MLR-3) (EA1) (BL-AC/P26) (Activation inducer molecule) (AIM) - Homo sapiens (Human)	Q6S008_ADEG1 (Q6S008) ORF26 - Avian adenovirus gal1 (strain Phelps) (FAdV-1) (Fowl adenovirus 1)	gnl|UG|Gga#S19184065 Gallus gallus lectin-like protein	TC241199
39	12	14	pgl1n.pk013.n10	0.557	1.47121	6.01e-07	677.187	1	442.665	1	828.468	2	859.365	2	similar to Ubiquinol-cytochrome C reductase complex 11 kDa protein,mitochondrial precursor (Mitochondrial hinge protein)(Cytochrome C1, nonheme 11 kDa protein) (Complex IIIsubunit VIII) [Homo sapiens]	Mus musculus, RIKEN cDNA 2610041P16 gene, clone MGC:11643IMAGE:3597862, mRNA, complete cds	UCRH_HUMAN (P07919) Ubiquinol-cytochrome c reductase complex 11 kDa protein, mitochondrial precursor (EC 1.10.2.2) (Mitochondrial hinge protein) (Cytochrome c1 nonheme 11 kDa protein) (Complex III subunit VIII) - Homo sapiens (Human)	Q5TDF6_HUMAN (Q5TDF6) Ubiquinol-cytochrome c reductase hinge protein - Homo sapiens (Human)	gnl|UG|Gga#S29397804 gonad_EST02134 Embryonic gonad cDNA Library Gallus gallus cDNA 5', mRNA sequence /clone_end=5' /gb=CV854658 /gi=82783042 /ug=Gga.4648 /len=853	TC277906 similar to UP|UCRH_MOUSE (P99028) Ubiquinol-cytochrome c reductase complex 11 kDa protein, mitochondrial precursor (Mitochondrial hinge protein) (Cytochrome C1, nonheme 11 kDa protein) (Complex III subunit VIII) , partial (85%)
16	9	9	pgf2c.pk001.p2	0.557	1.47121	0.00593	3168.99	0	2402.97	0	1712.7	0	1490.82	0	annexin I type 2 - pigeon	Columba livia annexin I (cp37) gene, complete cds	ANX12_COLLI (Q92040) Annexin A1 isoform p37 (Annexin I isoform p37) (Lipocortin I) (Calpactin II) (Chromobindin-9) (Phospholipase A2 inhibitory protein) - Columba livia (Domestic pigeon)	Q5TZZ9_HUMAN (Q5TZZ9) Annexin A1 (ANXA1 protein) - Homo sapiens (Human)	gnl|UG|Gga#S18607676 Gallus gallus finished cDNA, clone ChEST423e2 /gb=BX933725 /gi=46018013 /ug=Gga.4884 /len=1492	TC230152 UP|Q6QAZ9_CHICK (Q6QAZ9) Annexin I, complete
39	7	19	pgr1n.pk005.a23	0.552	1.46612	1.07e-07	1088.32	0	750.678	0	888.64	2	1088.26	2	ATPase, class V, type 10A; ATPase, class 5; ATPase 10A, class V [Mus musculus]	No Hits Found	AT10A_MOUSE (O54827) Probable phospholipid-transporting ATPase VA (EC 3.6.3.1) (P-locus fat-associated ATPase) - Mus musculus (Mouse)	Q6A046_MOUSE (Q6A046) MKIAA0566 protein (Fragment) - Mus musculus (Mouse)	UNKNOWN	CD217867	dans 627
5	4	4	pgp2n.pk003.a6	0.55	1.46409	1.24e-07	1122.97	0	765.178	0	828.792	1	822.673	1	phosphotyrosyl phosphatase activator [Homo sapiens]	O.cuniculus rPTPA mRNA	PTPA_MOUSE (P58389) Serine/threonine-protein phosphatase 2A regulatory subunit B' (PP2A, subunit B', PR53 isoform) (Phosphotyrosyl phosphatase activator) (PTPA) - Mus musculus (Mouse)	Q2KJ44_BOVIN (Q2KJ44) Protein phosphatase 2A, regulatory subunit B' (PR 53) - Bos taurus (Bovine)	gnl|UG|Gga#S22197809 Gallus gallus mRNA for hypothetical protein, clone 3b8 /cds=p(30,995) /gb=AJ719528 /gi=53127715 /ug=Gga.999 /len=3307	TC228185 RF|NP_001026542.1|71897339|NM_001031371 protein phosphatase 2A, regulatory subunit B' (PR 53) {Gallus gallus} (exp=-1
24	8	17	pgm2n.pk011.i22	0.546	1.46003	1.04e-06	487.828	1	329.538	1	384.202	2	412.708	2	unknown [Homo sapiens]	No Hits Found	UNKNOWN	Q9NSQ4_HUMAN (Q9NSQ4) Hypothetical protein DKFZp434P0111 (Fragment) - Homo sapiens (Human)	gnl|UG|Gga#S19627838 Gallus gallus finished cDNA, clone ChEST491i8 /gb=CR387468 /gi=46240227 /ug=Gga.16602 /len=1705	TC233305 Gallus gallus finished cDNA, clone ChEST491i8
9	3	15	pgl1n.pk006.j11	0.546	1.46003	1.52e-07	1619.32	0	1139.46	0	920.146	0	898.293	0	EH-domain containing 3; EH domain containing 3 [Homo sapiens]	Homo sapiens EH-domain containing 3 (EHD3), mRNA	EHD3_HUMAN (Q9NZN3) EH-domain-containing protein 3 - Homo sapiens (Human)	Q5RBG9_PONPY (Q5RBG9) Hypothetical protein DKFZp459E0551 - Pongo pygmaeus (Orangutan)	gnl|UG|Gga#S22197770 Gallus gallus mRNA for hypothetical protein, clone 3g13 /cds=p(267,1874) /gb=AJ719567 /gi=53127793 /ug=Gga.6275 /len=3364	TC228149 RF|NP_001026211.1|71895641|NM_001031040 EH-domain containing 3 {Gallus gallus} (exp=-1
36	16	1	pgp1n.pk002.e9	0.544	1.45801	1.73e-16	3380.56	0	2318.49	0	1894.24	0	2025.3	0	TSC-22 protein homolog - chicken	Chicken mRNA for TSC-22 variant, complete cds, clone SLFEST52	UNKNOWN	Q8NCN1_HUMAN (Q8NCN1) KIAA1994 protein (Fragment) - Homo sapiens (Human)	gnl|UG|Gga#S24210638 Gallus gallus TSC22 domain family 1 (TSC22D1), transcript variant 1, mRNA /cds=p(14,3136) /gb=NM_001012760 /gi=61097914 /ug=Gga.1798 /len=4254	BI390787
28	1	9	pgf1n.pk010.m17	0.543	1.457	1.81e-07	1438.19	0	974.783	0	1519.86	0	1191.33	0	collagen type XI alpha-1 isoform A [Homo sapiens]	Gallus gallus collagen type XI alpha 1 gene, partial cds	RS24_RAT (P62850) 40S ribosomal protein S24 - Rattus norvegicus (Rat)	Q9CQK2_MOUSE (Q9CQK2) Adult male small intestine cDNA, RIKEN full-length enriched library, clone:2010110L03 product:ribosomal protein S24, full insert sequence (Adult male kidney cDNA, RIKEN full-length enriched library, clone:0610010K23 product:ribosomal	gnl|UG|Gga#S33768974 gPGC_EST08853 Embryonic gonadal PGC cDNA Library Gallus gallus cDNA 5', mRNA sequence /clone_end=5' /gb=DR419011 /gi=109668987 /ug=Gga.3877 /len=1394	TC263563 UP|Q5T0P8_HUMAN (Q5T0P8) Ribosomal protein S24, complete	collagen
42	9	10	pgf2n.pk005.f18	0.542	1.45599	5.41e-05	541.078	3	395.21	3	NA	NA	NA	NA	expressed sequence AW545836 [Mus musculus]	Mus musculus RIKEN cDNA 0710001K01 gene (0710001K01Rik), mRNA	G6PT_RAT (P43428) Glucose-6-phosphatase (EC 3.1.3.9) (G6Pase) (G-6-Pase) - Rattus norvegicus (Rat)	Q811R8_MOUSE (Q811R8) Putative glucose-6-phosphatase catalytic subunit-related protein - Mus musculus (Mouse)	gnl|UG|Gga#S21044301 GGEZHC1016H10.g HC1 Gallus gallus cDNA clone GGEZHC1016H10, mRNA sequence /clone=GGEZHC1016H10 /gb=CO421396 /gi=49637644 /ug=Gga.28601 /len=779	TC263921 weakly similar to UP|Q7YSF2_BOVIN (Q7YSF2) Glucose-6-phosphatase catalytic subunit-related protein, partial (44%)
13	5	3	pgp1n.pk010.l13	0.541	1.45498	2.11e-07	4411.2	0	3074.64	0	2384.28	0	2559.7	0	hypothetical protein [Thermobifida fusca]	No Hits Found	UNKNOWN	UNKNOWN	UNKNOWN	BI393272
47	16	17	pgm2n.pk013.d18	0.54	1.45397	2.13e-07	3335.45	0	2293.99	0	2227.49	0	1914.71	0	hypothetical protein FLJ10613 [Homo sapiens]	No Hits Found	GNL3_DROME (Q8MT06) Guanine nucleotide-binding protein-like 3 homolog (Nucleostemin homolog) - Drosophila melanogaster (Fruit fly)	Q9NVN8_HUMAN (Q9NVN8) CDNA FLJ10613 fis, clone NT2RP2005393, weakly similar to AUTOANTIGEN NGP-1 (Guanine nucleotide binding protein-like 3 (Nucleolar)-like) (GNL3L protein) - Homo sapiens (Human)	gnl|UG|Gga#S15646627 pgm2n.pk013.d18 Normalized chicken muscle cDNA library (pgm2n) Gallus gallus cDNA clone pgm2n.pk013.d18 5' similar to ref|NP_061940.1 (NM_019067) hypothetical protein [Homo sapiens] >ref|XP_013060.1| (XM_013060) hypothetical protein [Homo sapiens] >dbj|> /clone=pgm2n.pk013.d18 /clone_end=5' /gb=CD216490 /gi=30956489 /ug=Gga.28672 /len=672	TC298786 similar to UP|Q6DBQ5_BRARE (Q6DBQ5) Gnl3l protein (Fragment), partial (19%)
14	2	12	pgf2n.pk005.d1	0.54	1.45397	9.06e-06	470.794	2	320.305	2	NA	NA	NA	NA	No Hits Found	No Hits Found	GFPT1_HUMAN (Q06210) Glucosamine--fructose-6-phosphate aminotransferase [isomerizing] 1 (EC 2.6.1.16) (Hexosephosphate aminotransferase 1) (D-fructose-6-phosphate amidotransferase 1) (GFAT 1) (GFAT1) - Homo sapiens (Human)	Q53QE6_HUMAN (Q53QE6) Hypothetical protein GFPT1 - Homo sapiens (Human)	gnl|UG|Gga#S22196518 Gallus gallus mRNA for hypothetical protein, clone 26h2 /cds=p(54,2153) /gb=AJ720819 /gi=53136021 /ug=Gga.13536 /len=5891	TC239150 homologue to GB|AAA58502.1|183082|HUMGFAT glutamine:fructose-6-phosphate amidotransferase {Homo sapiens} (exp=-1
27	1	9	pgf1n.pk010.l23	0.538	1.45196	2.44e-07	1007.19	0	681.587	0	759.363	0	873.189	0	Similar to butyrate-induced transcript 1 [Mus musculus]	Mus musculus butyrate-induced transcript 1 (Hspc121-pending), mRNA	YNQF_SCHPO (O14346) Hypothetical protein C19C2.15c in chromosome II - Schizosaccharomyces pombe (Fission yeast)	Q8K2C9_MOUSE (Q8K2C9) Protein tyrosine phosphatase-like A domain containing 1 - Mus musculus (Mouse)	gnl|UG|Gga#S22197810 Gallus gallus mRNA for hypothetical protein, clone 3b6 /cds=p(52,1140) /gb=AJ719527 /gi=53127713 /ug=Gga.1825 /len=3061	TC228356 RF|NP_001007829.1|56119080|NM_001007828 butyrate-induced transcript 1 {Gallus gallus} (exp=-1
14	1	13	pgl1n.pk003.c6	0.535	1.44894	2.78e-07	671.978	0	456.408	0	505.193	1	543.99	1	aldose reductase	Gallus domesticus mRNA for aldo-keto reductase (akr gene)	ALDR_HUMAN (P15121) Aldose reductase (EC 1.1.1.21) (AR) (Aldehyde reductase) - Homo sapiens (Human)	Q6FGA4_HUMAN (Q6FGA4) AKR1B1 protein - Homo sapiens (Human)	gnl|UG|Gga#S29403506 gonad_EST07836 Embryonic gonad cDNA Library Gallus gallus cDNA 5', mRNA sequence /clone_end=5' /gb=CV860345 /gi=82788744 /ug=Gga.7815 /len=1288	TC286113 similar to UP|Q6PAB5_XENLA (Q6PAB5) MGC68609 protein, partial (98%)
27	11	7	pft1c.pk002.g12	0.53	1.44393	3.8e-07	11658.7	0	8707.56	0	6551.45	0	7922.56	0	No Hits Found	Gallus gallus mitochondrial genome	UNKNOWN	UNKNOWN	UNKNOWN	TC274376 UP|Q8VNM5_ECOLI (Q8VNM5) Orf513 protein, partial (6%)
25	18	7	pgf1n.pk003.o11	0.528	1.44193	6.53e-12	538.438	2	368.476	2	360.743	2	401.216	2	No Hits Found	Gallus gallus ENS-1 (ens-1) mRNA, complete cds	UNKNOWN	UNKNOWN	UNKNOWN	UNKNOWN
44	20	8	pgf1n.pk008.o17	0.526	1.43993	4.69e-07	2089.76	0	1450.21	0	1999.66	0	1658.44	0	40S RIBOSOMAL PROTEIN S6	G.gallus mRNA for ribosomal protein S6	RS6_CHICK (P47838) 40S ribosomal protein S6 - Gallus gallus (Chicken)	Q5BLK1_MOUSE (Q5BLK1) Ribosomal protein S6 (16 days embryo heart cDNA, RIKEN full-length enriched library, clone:I920028E16 product:ribosomal protein S6, full insert sequence) (Blastocyst blastocyst cDNA, RIKEN full-length enriched library, clone:I1C0007K0	gnl|UG|Gga#S33763408 gPGC_EST03287 Embryonic gonadal PGC cDNA Library Gallus gallus cDNA 5', mRNA sequence /clone_end=5' /gb=DR413445 /gi=109663421 /ug=Gga.4389 /len=1490	TC231927 UP|RS6_CHICK (P47838) 40S ribosomal protein S6, complete	RNAr
48	19	12	pgl1c.pk001.c22	0.525	1.43893	1.71e-05	418.236	2	279.75	2	NA	NA	NA	NA	tripeptidyl peptidase II [Homo sapiens]	Rattus norvegicus tripeptidylpeptidase II (Tpp2), mRNA	TPP2_HUMAN (P29144) Tripeptidyl-peptidase 2 (EC 3.4.14.10) (Tripeptidyl-peptidase II) (TPP-II) (Tripeptidyl aminopeptidase) - Homo sapiens (Human)	Q5VZU8_HUMAN (Q5VZU8) Tripeptidyl peptidase II - Homo sapiens (Human)	gnl|UG|Gga#S19180949 Gallus gallus finished cDNA, clone ChEST301o7 /gb=CR354285 /gi=45426544 /ug=Gga.1565 /len=1317	TC235718 Gallus gallus finished cDNA, clone ChEST301o7
25	5	18	pgr1n.pk001.n13	0.524	1.43794	2.33e-15	936.85	0	645.812	0	581.361	1	622.447	1	unnamed protein product [Mus musculus]	Mus musculus adult male testis cDNA, RIKEN full-length enriched library, clone:4921525H23 product:FNP001 homolog [Homo sapiens], full insert sequence	ATAD1_MOUSE (Q9D5T0) ATPase family AAA domain-containing protein 1 - Mus musculus (Mouse)	Q6DKG1_HUMAN (Q6DKG1) ATAD1 protein - Homo sapiens (Human)	gnl|UG|Gga#S18608926 Gallus gallus finished cDNA, clone ChEST629e1 /gb=BX932475 /gi=46017454 /ug=Gga.16792 /len=1417	TC241966 homologue to UP|ATAD1_HUMAN (Q8NBU5) ATPase family AAA domain-containing protein 1, partial (97%)
13	9	18	pgr1n.pk002.a7	0.523	1.43694	1.85e-05	399.13	2	285.401	2	NA	NA	NA	NA	similar to RIKEN cDNA 4933406D09 [Homo sapiens]	No Hits Found	TAC2N_HUMAN (Q8N9U0) Membrane targeting tandem C2 domain-containing protein 1 (Tandem C2 protein in nucleus) (Tac2-N) - Homo sapiens (Human)	Q0JV91_HUMAN (Q0JV91) Hypothetical protein MTAC2D1 (Fragment) - Homo sapiens (Human)	UNKNOWN	BM440066
5	8	18	pgr1n.pk003.a19	0.521	1.43495	1.94e-05	591.11	2	388.805	2	482.359	3	500.833	3	suppressor of fused [Gallus gallus]	Gallus gallus suppressor of fused mRNA, complete cds	SUFU_HUMAN (Q9UMX1) Suppressor of fused homolog (SUFUH) - Homo sapiens (Human)	Q3U0Z8_MOUSE (Q3U0Z8) Activated spleen cDNA, RIKEN full-length enriched library, clone:F830020M15 product:suppressor of fused homolog (Drosophila), full insert sequence - Mus musculus (Mouse)	gnl|UG|Gga#S19183366 Gallus gallus suppressor of fused homolog (Drosophila) (SUFU), mRNA /cds=p(1,1455) /gb=NM_204264 /gi=45383603 /ug=Gga.2771 /len=1455	TC230073 UP|Q8QG94_CHICK (Q8QG94) Suppressor of fused, complete
41	18	8	pgf1n.pk008.n9	0.52	1.43396	4.22e-15	855.07	0	594.306	0	1044.07	0	756.038	0	cryptochrome 2 [Gallus gallus]	Gallus gallus cryptochrome 2 (Cry2) gene, partial cds	CRY2_CHICK (Q8QG60) Cryptochrome-2 - Gallus gallus (Chicken)	Q70AD5_SPAJD (Q70AD5) SCRY2S protein - Spalax judaei (Blind subterranean mole rat)	gnl|UG|Gga#S7086700 Gallus gallus cryptochrome-2 mRNA, partial cds /cds=p(1,803) /gb=AF251344 /gi=20336480 /ug=Gga.2402 /len=2750	TC230681 UP|Q8QG60_CHICK (Q8QG60) Cryptochrome 2, complete
42	16	2	pgp1n.pk008.p16	0.52	1.43396	2.43e-13	1502.93	1	1048.08	1	1521.67	0	1437.65	0	CTAGE-5A protein [Homo sapiens]	Homo sapiens CTAGE-5B protein mRNA, complete cds, alternatively spliced	CTGE5_HUMAN (O15320) Cutaneous T-cell lymphoma-associated antigen 5 (cTAGE-5 protein) (cTAGE family member 5) (Meningioma-expressed antigen 6/11) - Homo sapiens (Human)	Q59FD2_HUMAN (Q59FD2) CTAGE family, member 5 isoform 1 variant (Fragment) - Homo sapiens (Human)	gnl|UG|Gga#S19181586 Gallus gallus finished cDNA, clone ChEST230c13 /gb=CR353648 /gi=45425118 /ug=Gga.11821 /len=1613	TC241486 Gallus gallus finished cDNA, clone ChEST230c13
28	19	2	pgp1n.pk008.c16	0.52	1.43396	6.39e-07	3888.28	0	2697.83	0	2652.01	0	2520.39	0	No Hits Found	No Hits Found	UNKNOWN	UNKNOWN	UNKNOWN	BI392503
28	7	1	pgp1c.pk001.o9	0.519	1.43296	3.89e-06	774.174	1	535.088	1	648.717	2	673.069	2	unknown [Gallus gallus]	Gallus gallus clone WAG-50C6, complete sequence	UNKNOWN	Q4QQE2_SCHMA (Q4QQE2) Endonuclease-reverse transcriptase - Schistosoma mansoni (Blood fluke)	gnl|UG|Gga#S19787726 Gallus gallus finished cDNA, clone ChEST800i10 /gb=CR407212 /gi=47022746 /ug=Gga.19918 /len=1363	BI389759
11	19	4	pgp2n.pk005.a6	0.518	1.43197	9.93e-10	711.992	3	506.336	3	495.669	2	534.859	2	plasmolipin [Homo sapiens]	No Hits Found	PLLP_HUMAN (Q9Y342) Plasmolipin (Plasma membrane proteolipid) - Homo sapiens (Human)	Q5REH0_PONPY (Q5REH0) Hypothetical protein DKFZp469H1411 - Pongo pygmaeus (Orangutan)	gnl|UG|Gga#S22224237 AJ724526 riken1 Gallus gallus cDNA clone 28a1s7, mRNA sequence /clone=28a1s7 /gb=AJ724526 /gi=53889940 /ug=Gga.23159 /len=658	TC231128 RF|NP_001025732.1|71895593|NM_001030561 plasmolipin {Gallus gallus} (exp=-1
1	10	13	pgl1n.pk007.m13	0.518	1.43197	4.02e-38	1132.09	0	773.992	0	1073.18	0	876.742	0	unknown [Gallus gallus]	Gallus gallus retrotransposon CR1, complete consensus sequence	UNKNOWN	UNKNOWN	UNKNOWN	UNKNOWN
10	17	8	pgf1n.pk008.h21	0.518	1.43197	1.77e-11	488.707	2	340.829	2	NA	NA	NA	NA	similar to Succinate dehydrogenase [ubiquinone] flavoprotein subunit, mitochondrial precursor (Fp) (Flavoprotein subunit of complex II) [Homo sapiens]	Gallus gallus succinate dehydrogenase Fp subunit mRNA, partial cds	DHSA_HUMAN (P31040) Succinate dehydrogenase [ubiquinone] flavoprotein subunit, mitochondrial precursor (EC 1.3.5.1) (Fp) (Flavoprotein subunit of complex II) - Homo sapiens (Human)	Q5R616_PONPY (Q5R616) Hypothetical protein DKFZp459B0715 - Pongo pygmaeus (Orangutan)	gnl|UG|Gga#S21274664 Contig2966 WL/RJ Phraped ESTs Gallus gallus cDNA 5', mRNA sequence /clone_end=5' /gb=CO635738 /gi=50538961 /ug=Gga.993 /len=2457	TC229017 homologue to UP|DHSA_HUMAN (P31040) Succinate dehydrogenase [ubiquinone] flavoprotein subunit, mitochondrial precursor (Fp) (Flavoprotein subunit of complex II) , partial (97%)
14	15	12	pgl1c.pk002.f6	0.516	1.42998	1.22e-09	644.257	3	453.511	3	488.57	3	509.297	3	septin 2 [Rattus norvegicus]	Mus musculus septin 2 (Sept2), mRNA	SEPT2_PONPY (Q5RA66) Septin-2 - Pongo pygmaeus (Orangutan)	Q91Y81_RAT (Q91Y81) Vascular endothelial cell specific protein 11 (Septin 2) - Rattus norvegicus (Rat)	gnl|UG|Gga#S22197924 Gallus gallus mRNA for hypothetical protein, clone 2a21 /cds=p(149,1198) /gb=AJ719413 /gi=53127377 /ug=Gga.9896 /len=1997	TC229377 homologue to UP|Q91Y81_RAT (Q91Y81) Vascular endothelial cell specific protein 11 (Septin 2), partial (91%)
41	14	8	pgf1n.pk008.m20	0.516	1.42998	6.73e-38	802.812	0	558.106	0	607.334	1	678.359	1	Ras-related protein Rab-7	Homo sapiens RAB7, member RAS oncogene family (RAB7), mRNA	RAB7_MOUSE (P51150) Ras-related protein Rab-7 - Mus musculus (Mouse)	Q4FJQ0_MOUSE (Q4FJQ0) Rab7 protein (Osteoclast-like cell cDNA, RIKEN full-length enriched library, clone:I420038G12 product:RAB7, member RAS oncogene family, full insert sequence) (Visual cortex cDNA, RIKEN full-length enriched library, clone:K530022D11 pr	gnl|UG|Gga#S7027819 603113979F1 CSEQCHL20 Gallus gallus cDNA clone ChEST65m19 5', mRNA sequence /clone=ChEST65m19 /clone_end=5' /gb=BU129267 /gi=25340898 /ug=Gga.23713 /len=875	TC246211
42	1	5	pgp2n.pk005.p15	0.516	1.42998	6.35e-15	2038.41	0	1411.72	0	1341.49	0	1188.44	0	signal transducer and activator of transcription 6, interleukin-4induced [Homo sapiens]	Homo sapiens signal transducer and activator of transcription 6, interleukin-4 induced (STAT6), mRNA	STAT6_HUMAN (P42226) Signal transducer and activator of transcription 6 (IL-4 Stat) - Homo sapiens (Human)	Q9BQD2_HUMAN (Q9BQD2) Signal transducer and activator of transcription 6, interleukin-4 induced - Homo sapiens (Human)	gnl|UG|Gga#S19184088 Gallus gallus signal transducer and activator of transcription 5B (STAT5B), mRNA /cds=p(271,2634) /gb=NM_204779 /gi=45382144 /ug=Gga.1095 /len=2849	BM491293
34	5	6	pgp2n.pk010.k15	0.515	1.42899	8.49e-07	1764.7	0	1280.6	0	1154.15	0	1134.92	0	No Hits Found	No Hits Found	COHA1_CHICK (Q90584) Collagen alpha-1(XVII) chain (Bullous pemphigoid antigen 2) (180 kDa bullous pemphigoid antigen 2) (Fragment) - Gallus gallus (Chicken)	Q620I3_CAEBR (Q620I3) Hypothetical protein CBG02789 - Caenorhabditis briggsae	gnl|UG|Gga#S6705041 AJ398224 dkfz426 Gallus gallus cDNA clone 4p22r1, mRNA sequence /clone=4p22r1 /gb=AJ398224 /gi=7131963 /ug=Gga.27993 /len=742	TC260145 weakly similar to UP|Q3RJG4_RALME (Q3RJG4) Phosphatidylglycerophosphatase A, partial (8%)	collagen
30	1	6	pgp2n.pk009.b20	0.514	1.428	1.34e-09	956.962	3	675.714	3	733.691	1	720.604	1	unknown [Gallus gallus]	Gallus gallus clone WAG-68G2, complete sequence	UNKNOWN	UNKNOWN	UNKNOWN	UNKNOWN
13	12	6	pgp1n.pk002.i7	0.513	1.42701	0.000145	590.378	3	422.092	3	NA	NA	NA	NA	chromosome 20 open reading frame 39 [Homo sapiens]	Human DNA sequence from clone RP11-526K17 on chromosome 20 Contains part of a novel gene, ESTs, GSSs and STSs, complete sequence	CT039_MACFA (Q4R532) UPF0338 protein C20orf39 homolog - Macaca fascicularis (Crab eating macaque) (Cynomolgus monkey)	Q08DM6_BOVIN (Q08DM6) Hypothetical LOC541217 - Bos taurus (Bovine)	gnl|UG|Gga#S18610256 Gallus gallus finished cDNA, clone ChEST204j17 /gb=BX931145 /gi=46016979 /ug=Gga.12282 /len=1027	NP1053547 GB|BX931145.2|BX931145.2 Gallus gallus finished cDNA, clone ChEST204j17
2	9	14	pgl1n.pk013.g18	0.511	1.42504	1.01e-06	7168.72	0	5084.01	0	3741.64	0	3994.39	0	ribosomal protein S15 isoform [Lapemis hardwickii]	Lapemis hardwickii ribosomal protein S15 isoform mRNA, complete cds	RS15A_RAT (P62246) 40S ribosomal protein S15a - Rattus norvegicus (Rat)	Q5M9M4_MOUSE (Q5M9M4) Ribosomal protein S15a (Bone marrow macrophage cDNA, RIKEN full-length enriched library, clone:I830091I21 product:ribosomal protein S15a, full insert sequence) - Mus musculus (Mouse)	gnl|UG|Gga#S6902830 603407311F1 CSEQCHN70 Gallus gallus cDNA clone ChEST318e3 5', mRNA sequence /clone=ChEST318e3 /clone_end=5' /gb=BU356814 /gi=25864815 /ug=Gga.34434 /len=933	TC287365 homologue to GB|AAH51205.1|30109302|BC051205 Rps15a protein {Mus musculus} (exp=-1
29	1	1	pgp1c.pk001.k2	0.51	1.42405	1.41e-14	767.289	0	554.479	0	445.712	4	516.905	4	No Hits Found	No Hits Found	UNKNOWN	UNKNOWN	UNKNOWN	UNKNOWN
20	20	4	pgp2n.pk005.k16	0.508	1.42208	6.4e-06	542.923	1	383.856	1	427.264	1	455.969	1	Unknown (protein for MGC:36824) [Mus musculus]	Chicken retrotransposon sequence	YAOF_SCHPO (Q10094) Hypothetical protein C11D3.15 in chromosome I - Schizosaccharomyces pombe (Fission yeast)	Q2TY24_ASPOR (Q2TY24) Oxoprolinase - Aspergillus oryzae	gnl|UG|Gga#S18606598 Gallus gallus finished cDNA, clone ChEST560m7 /gb=BX934803 /gi=46018361 /ug=Gga.12083 /len=1532	BM491187
37	7	8	pgf1n.pk004.n21	0.507	1.42109	4.94e-11	448.212	2	317.851	2	NA	NA	NA	NA	schwannomin [Mus musculus]	M.musculus SCH mRNA for schwannomin	ZN703_HUMAN (Q9H7S9) Zinc finger protein 703 - Homo sapiens (Human)	Q96F45_HUMAN (Q96F45) Zinc finger protein 503 - Homo sapiens (Human)	gnl|UG|Gga#S25685576 naw51g05.y1 Chicken eye (hatched). Unnormalized (naw) Gallus gallus cDNA clone naw51g05 5', mRNA sequence /clone=naw51g05 /clone_end=5' /gb=DR428206 /gi=68330222 /ug=Gga.28354 /len=738	BU445354
40	14	2	pgp1n.pk009.a7	0.504	1.41814	1.47e-06	2114.73	0	1491.62	0	1152.19	0	1312.33	0	actin-related protein - Japanese pufferfish	Homo sapiens, Similar to actin-related protein 3-beta, cloneMGC:17136 IMAGE:3916310, mRNA, complete cds	ARP3_PONPY (Q5R8R1) Actin-like protein 3 (Actin-related protein 3) - Pongo pygmaeus (Orangutan)	Q641P0_MOUSE (Q641P0) ARP3 actin-related protein 3 homolog B (Yeast) - Mus musculus (Mouse)	gnl|UG|Gga#S33767962 gPGC_EST07841 Embryonic gonadal PGC cDNA Library Gallus gallus cDNA 5', mRNA sequence /clone_end=5' /gb=DR417999 /gi=109667975 /ug=Gga.1350 /len=1381	TC258236 homologue to UP|Q641P0_MOUSE (Q641P0) ARP3 actin-related protein 3 homolog B, partial (47%)
10	9	5	pgp2n.pk007.n6	0.502	1.41618	0.0379	802.022	2	530.572	2	616.354	4	602.259	4	gene 17.5 protein - chicken	Gallus gallus (17.5) mRNA, complete cds	CLC2B_HUMAN (Q92478) C-type lectin domain family 2 member B (C-type lectin superfamily member 2) (Activation-induced C-type lectin) (IFN-alpha2b-inducing-related protein 1) (C-type lectin domain family 2 member B) - Homo sapiens (Human)	Q6S008_ADEG1 (Q6S008) ORF26 - Avian adenovirus gal1 (strain Phelps) (FAdV-1) (Fowl adenovirus 1)	gnl|UG|Gga#S19184065 Gallus gallus lectin-like protein	TC279268
8	8	14	pgl1n.pk015.a4	0.501	1.41519	4.28e-14	586.963	0	410.009	0	405.765	1	471.624	1	peroxisomal biogenesis factor 3 [Rattus norvegicus]	Homo sapiens peroxisomal biogenesis factor 3 (PEX3), mRNA	PEX3_MACFA (Q60HE1) Peroxisomal biogenesis factor 3 (Peroxin-3) (Peroxisomal assembly protein PEX3) - Macaca fascicularis (Crab eating macaque) (Cynomolgus monkey)	Q6FGP5_HUMAN (Q6FGP5) PEX3 protein (Transformation-related protein 18) (Fragment) - Homo sapiens (Human)	gnl|UG|Gga#S18605857 Gallus gallus finished cDNA, clone ChEST84g18 /gb=BX935544 /gi=46018665 /ug=Gga.3092 /len=1395	TC233381 Gallus gallus finished cDNA, clone ChEST84g18
29	12	12	pgm2n.pk014.n11	0.501	1.41519	8.75e-06	619.319	1	439.157	1	443.116	4	506.681	4	No Hits Found	Homo sapiens cyclin D1 (PRAD1: parathyroid adenomatosis 1) (CCND1), mRNA	ORAV1_HUMAN (Q8WV07) Oral cancer overexpressed protein 1 (Tumor amplified and overexpressed sequence 1) - Homo sapiens (Human)	Q3TIU0_MOUSE (Q3TIU0) 13 days pregnant adult female placenta cDNA, RIKEN full-length enriched library, clone:I530029D22 product:oral cancer overexpressed 1, full insert sequence - Mus musculus (Mouse)	gnl|UG|Gga#S29402683 gonad_EST07013 Embryonic gonad cDNA Library Gallus gallus cDNA 5', mRNA sequence /clone_end=5' /gb=CV859537 /gi=82787921 /ug=Gga.9148 /len=1315	TC283966 weakly similar to UP|Q6K9R4_ORYSA (Q6K9R4) Heavy-metal-associated domain-containing protein-like, partial (6%)
26	19	16	pgm2n.pk007.i23	0.501	1.41519	1.76e-06	635.32	0	462.158	0	485.677	0	658.632	0	KIAA0828 protein [Homo sapiens]	Mus musculus 0 day neonate eyeball cDNA, RIKEN full-length enriched library, clone:E130105J10 product:SIMILAR TO S-ADENOSYLHOMOCYSTEINE HYDROLASE-LIKE 1 (FRAGMENT) homolog [Homo sapiens], full insert sequence	SAHH3_MOUSE (Q68FL4) Putative adenosylhomocysteinase 3 (EC 3.3.1.1) (S-adenosyl-L-homocysteine hydrolase 3) (AdoHcyase 3) - Mus musculus (Mouse)	Q80TQ9_MOUSE (Q80TQ9) MKIAA0828 protein (Fragment) - Mus musculus (Mouse)	gnl|UG|Gga#S33766072 gPGC_EST05951 Embryonic gonadal PGC cDNA Library Gallus gallus cDNA 5', mRNA sequence /clone_end=5' /gb=DR416109 /gi=109666085 /ug=Gga.7998 /len=1389	TC276344 UP|Q80TQ9_MOUSE (Q80TQ9) MKIAA0828 protein (Fragment), partial (14%)
46	13	2	pgp1n.pk007.k10	0.5	1.41421	1.86e-06	13098.6	0	9094.63	0	10542.3	0	11321.5	0	MAX protein	Gallus gallus (max) gene, complete cds	MAX_CHICK (P52162) Protein max (Myc-associated factor X) - Gallus gallus (Chicken)	Q4R7R4_MACFA (Q4R7R4) Testis cDNA, clone: QtsA-14569, similar to human tubby like protein 4 (TULP4), - Macaca fascicularis (Crab eating macaque) (Cynomolgus monkey)	gnl|UG|Gga#S15648604 pgr1n.pk006.b21 Normalized chicken reproductive tract cDNA library (pgr1n) Gallus gallus cDNA clone pgr1n.pk006.b21 5' similar to sp|P52162|MAX_CHICK MAX protein >pir|I50379 gene max protein - chicken >gb|AAA16834.1| (L12469) max [Gallus gallus], mRNA s> /clone=pgr1n.pk006.b21 /clone_end=5' /gb=CD218208 /gi=30958181 /ug=Gga.31828 /len=667	TC266762 UP|MAX_CHICK (P52162) Protein max (Myc-associated factor X), complete
9	14	2	pgp1n.pk009.k6	0.499	1.41323	1.96e-06	935.854	0	656.459	0	622.858	0	692.945	0	HSPC177 [Homo sapiens]	Mus musculus, RIKEN cDNA 2210412K09 gene, clone MGC:6559IMAGE:2811290, mRNA, complete cds	CHMP5_PONPY (Q5RBR3) Charged multivesicular body protein 5 (Chromatin-modifying protein 5) - Pongo pygmaeus (Orangutan)	Q3SZ37_BOVIN (Q3SZ37) Similar to chromatin modifying protein 5 - Bos taurus (Bovine)	gnl|UG|Gga#S29402893 gonad_EST07223 Embryonic gonad cDNA Library Gallus gallus cDNA 5', mRNA sequence /clone_end=5' /gb=CV859747 /gi=82788131 /ug=Gga.12705 /len=1297	TC232834 homologue to UP|CHMP5_HUMAN (Q9NZZ3) Charged multivesicular body protein 5 (Chromatin-modifying protein 5) (Vacuolar protein sorting 60) (Vps60) (hVps60) (SNF7 domain-containing protein 2), complete
16	15	18	pgr1n.pk003.l23	0.498	1.41225	4.54e-09	419.558	3	300.904	3	387.989	3	373.13	3	unnamed protein product [Mus musculus]	Mus musculus adult male hippocampus cDNA, RIKEN full-length enriched library, clone:C630015F21 product:hypothetical Microbodies C-terminal targeting signal/E1-E2 ATPases/Haloacid dehalogenase/epoxide hydrolase family/Cation transporter ATPase containing protein, full insert sequence	AT133_HUMAN (Q9H7F0) Probable cation-transporting ATPase 13A3 (EC 3.6.3.-) (ATPase family homolog up-regulated in senescence cells 1) - Homo sapiens (Human)	Q14BM0_MOUSE (Q14BM0) Atp13a5 protein - Mus musculus (Mouse)	gnl|UG|Gga#S22197170 Gallus gallus mRNA for hypothetical protein, clone 11o9 /cds=p(77,3691) /gb=AJ720167 /gi=53131533 /ug=Gga.22189 /len=4599	TC292611	transport
6	13	8	pgf1n.pk008.i22	0.494	1.40834	1.54e-10	439.966	2	308.989	2	442.194	4	530.953	4	tripartite motif-containing 35 isoform 1 [Homo sapiens]	Homo sapiens tripartite motif-containing 35 (TRIM35), transcriptvariant 2, mRNA	TRI35_HUMAN (Q9UPQ4) Tripartite motif-containing protein 35 (Hemopoietic lineage switch protein 5) - Homo sapiens (Human)	Q5RBG2_PONPY (Q5RBG2) Hypothetical protein DKFZp468B2113 - Pongo pygmaeus (Orangutan)	gnl|UG|Gga#S21424723 spleen_EST03936 Spleen cDNA Library Gallus gallus cDNA 3', mRNA sequence /clone_end=3' /gb=CO768210 /gi=50969477 /ug=Gga.16429 /len=946	TC283137 Gallus gallus finished cDNA, clone ChEST936i12
25	1	8	pgf1n.pk002.l8	0.493	1.40737	2.62e-06	2898.19	0	2073.75	0	2068.45	0	1730.56	0	ribosomal protein L3; 60S ribosomal protein L3; HIV-1 TAR RNA-binding protein B [Homo sapiens]	Homo sapiens ribosomal protein L3 (RPL3), mRNA	RL3_HUMAN (P39023) 60S ribosomal protein L3 (HIV-1 TAR RNA-binding protein B) (TARBP-B) - Homo sapiens (Human)	Q5I0G0_HUMAN (Q5I0G0) Ribosomal protein L3 - Homo sapiens (Human)	gnl|UG|Gga#S33766844 gPGC_EST06723 Embryonic gonadal PGC cDNA Library Gallus gallus cDNA 5', mRNA sequence /clone_end=5' /gb=DR416881 /gi=109666857 /ug=Gga.4876 /len=1374	TC230297 RF|NP_001006241.1|57525400|NM_001006241 ribosomal protein L3 {Gallus gallus} (exp=-1
27	17	6	pgp1n.pk007.m20	0.492	1.40639	4.78e-12	699.782	1	495.123	1	694.757	2	755.025	2	voltage-dependent anion channel [Gallus gallus]	Gallus gallus voltage-dependent anion channel (VDAC2) mRNA,complete cds	VDAC2_MELGA (P82013) Voltage-dependent anion-selective channel protein 2 (VDAC-2) (Outer mitochondrial membrane protein porin 2) - Meleagris gallopavo (Common turkey)	Q5JSD1_HUMAN (Q5JSD1) Voltage-dependent anion channel 2 (Fragment) - Homo sapiens (Human)	gnl|UG|Gga#S33764694 gPGC_EST04573 Embryonic gonadal PGC cDNA Library Gallus gallus cDNA 5', mRNA sequence /clone_end=5' /gb=DR414731 /gi=109664707 /ug=Gga.4084 /len=1376	TC293843 homologue to UP|Q9I9D1_CHICK (Q9I9D1) Voltage-dependent anion channel, partial (53%)
20	9	13	pgl1n.pk005.o11	0.492	1.40639	6.03e-05	444.222	2	315.658	2	NA	NA	NA	NA	No Hits Found	No Hits Found	UNKNOWN	UNKNOWN	gnl|UG|Gga#S33766916 gPGC_EST06795 Embryonic gonadal PGC cDNA Library Gallus gallus cDNA 5', mRNA sequence /clone_end=5' /gb=DR416953 /gi=109666929 /ug=Gga.33982 /len=1405	TC289198 weakly similar to UP|Q84KS4_9FILI (Q84KS4) Phytochrome 3 (Fragment), partial (3%)
2	12	14	pgl1n.pk015.d17	0.49	1.40444	5.91e-12	1492.21	1	1043.66	1	1155.87	0	1028.24	0	chromosome 11 open reading frame 15 [Homo sapiens]	Homo sapiens, Similar to chromosome 11 open reading frame 15, cloneMGC:48749 IMAGE:6053804, mRNA, complete cds	TMM9B_HUMAN (Q9NQ34) Transmembrane protein 9B precursor - Homo sapiens (Human)	Q3ZCD6_BOVIN (Q3ZCD6) Similar to R12C12.6 - Bos taurus (Bovine)	gnl|UG|Gga#S7041256 603135654F1 CSEQCHL25 Gallus gallus cDNA clone ChEST119k14 5', mRNA sequence /clone=ChEST119k14 /clone_end=5' /gb=BU142511 /gi=25358343 /ug=Gga.4455 /len=1403	TC299862 homologue to UP|TMM9B_HUMAN (Q9NQ34) Transmembrane protein 9B precursor, partial (87%)
28	5	14	pgl1n.pk012.k3	0.489	1.40347	1.51e-05	615.068	1	434.292	1	508.049	0	535.045	0	ATP synthase, H+ transporting, mitochondrial F0 complex, subunit d;ATP synthase, H+ transporting, mitochondrial F1F0,subunit d [Homo sapiens]	Human DNA sequence from clone RP11-232C13 on chromosome 10, complete sequence	ATP5H_HUMAN (O75947) ATP synthase D chain, mitochondrial (EC 3.6.3.14) - Homo sapiens (Human)	Q1HR21_AEDAE (Q1HR21) Mitochondrial F1F0-ATP synthase subunit d/ATP7 (Mitochondrial F0 ATP synthase D chain, putative) - Aedes aegypti (Yellowfever mosquito)	gnl|UG|Gga#S21429737 testis_EST04768 Testis cDNA Library Gallus gallus cDNA 3', mRNA sequence /clone_end=3' /gb=CO773671 /gi=50974938 /ug=Gga.2216 /len=981	TC267241 Gallus gallus finished cDNA, clone ChEST664p24	dans 627
41	11	13	pgl1n.pk005.b13	0.489	1.40347	0.00145	592.119	4	437.151	4	NA	NA	NA	NA	Xanthine dehydrogenase/oxidase [Includes: Xanthine dehydrogenase (XD); Xanthine oxidase (XO) (Xanthine oxidoreductase)]	Chicken mRNA for xanthine dehydrogenase	XDH_CHICK (P47990) Xanthine dehydrogenase/oxidase [Includes: Xanthine dehydrogenase (EC 1.17.1.4) (XD)	UNKNOWN	Gga.2494	BG710777
2	7	15	pgl1n.pk008.o12	0.488	1.4025	2e-13	731.428	0	522.951	0	558.521	0	566.443	0	cDNA sequence BC005537; hypothetical protein MGC7474 [Mus musculus]	Homo sapiens hypothetical protein FLJ12619 (FLJ12619), mRNA	CF062_MOUSE (Q99LU8) Protein C6orf62 homolog - Mus musculus (Mouse)	Q5SZV8_MOUSE (Q5SZV8) OTTMUSP00000000563 (Osteoclast-like cell cDNA, RIKEN full-length enriched library, clone:I420048J17 product:Ba1-643 homolog) - Mus musculus (Mouse)	gnl|UG|Gga#S20464742 Gallus gallus finished cDNA, clone ChEST320l23 /gb=CR523630 /gi=48842292 /ug=Gga.20197 /len=2142	TC256609 homologue to GB|CAG33573.1|48146701|CR457292 {Homo sapiens} (exp=0
35	13	1	pgp1c.pk003.o19	0.488	1.4025	1.96e-13	4918.62	0	3502.33	0	3500.38	0	3606.47	0	heat shock protein 90 - chicken	Chicken mRNA for 90kDa heat shock protein	HS90A_CHICK (P11501) Heat shock protein HSP 90-alpha - Gallus gallus (Chicken)	Q4R4P1_MACFA (Q4R4P1) Brain cDNA, clone: QtrA-10430, similar to human heat shock 90kDa protein 1, alpha (HSPCA), - Macaca fascicularis (Crab eating macaque) (Cynomolgus monkey)	gnl|UG|Gga#S21274478 Contig3039 WL/RJ Phraped ESTs Gallus gallus cDNA 5', mRNA sequence /clone_end=5' /gb=CO635775 /gi=50538998 /ug=Gga.4879 /len=2987	TC293874 UP|HS90A_CHICK (P11501) Heat shock protein HSP 90-alpha, complete	HSP
7	11	14	pgl1n.pk013.d24	0.487	1.40153	2.32e-13	784.803	0	559.45	0	568.556	0	647.082	0	PP5242 [Homo sapiens]	Mus musculus hypothetical protein MGC11702 (MGC11702), mRNA	MYLIP_HUMAN (Q8WY64) E3 ubiquitin-protein ligase MYLIP (EC 6.3.2.-) (Myosin regulatory light chain-interacting protein) (MIR) - Homo sapiens (Human)	Q5TIA4_HUMAN (Q5TIA4) Cellular modulator of immune recognition (C-MIR) - Homo sapiens (Human)	gnl|UG|Gga#S23831153 Gallus gallus mRNA for hypothetical protein, clone 3l2 /cds=p(141,1478) /gb=AJ851471 /gi=60098548 /ug=Gga.16889 /len=2769	TC228608 RF|NP_001012579.1|60302772|NM_001012561 myosin regulatory light chain interacting protein {Gallus gallus} (exp=-1
45	2	4	pgp2n.pk002.h15	0.486	1.40056	2.43e-13	795.655	0	567.478	0	567.919	1	636.335	1	No Hits Found	Human DNA sequence from clone RP11-219L22 on chromosome 13, complete sequence	UNKNOWN	UNKNOWN	UNKNOWN	BM490115
19	14	16	pgm2n.pk009.c15	0.486	1.40056	7.62e-05	1160.12	2	842.824	2	895.587	0	1048.51	0	No Hits Found	G.gallus mRNA for actin-like protein	ARP2_CHICK (P53488) Actin-like protein 2 (Actin-related protein 2) (Actin-like protein ACTL) - Gallus gallus (Chicken)	Q5SW83_MOUSE (Q5SW83) ARP2 actin-related protein 2 homolog (Yeast) (2 cells egg cDNA, RIKEN full-length enriched library, clone:B020002F21 product:ARP2 actin-related protein 2 homolog (yeast), full insert sequence) - Mus musculus (Mouse)	gnl|UG|Gga#S19183876 Gallus gallus ARP2 actin-related protein 2 homolog (yeast) (ACTR2), mRNA /cds=p(111,1295) /gb=NM_205224 /gi=45382568 /ug=Gga.3020 /len=1560	TC229895 UP|ARP2_CHICK (P53488) Actin-like protein 2 (Actin-related protein 2) (Actin-like protein ACTL), complete
22	8	9	pgf1n.pk012.j3	0.483	1.39765	4.24e-06	697.416	0	496.994	0	704.37	0	706.361	0	ADP-ribosylation factor 1 [Homo sapiens]	Xenopus laevis ADP-ribosylation factor 1 (ARF1) mRNA, complete cds	ARF1_RAT (P84079) ADP-ribosylation factor 1 - Rattus norvegicus (Rat)	Q3UDG1_MOUSE (Q3UDG1) Bone marrow macrophage cDNA, RIKEN full-length enriched library, clone:G530128J07 product:ADP-ribosylation factor 1, full insert sequence (NOD-derived CD11c +ve dendritic cells cDNA, RIKEN full-length enriched library, clone:F630109I0	gnl|UG|Gga#S22197853 Gallus gallus mRNA for hypothetical protein, clone 2m6 /cds=p(136,681) /gb=AJ719484 /gi=53127519 /ug=Gga.5750 /len=2113	TC229254 UP|Q3SZG1_BOVIN (Q3SZG1) ADP-ribosylation factor 1, complete
21	11	12	pnfb.pk0001.b2	0.482	1.39668	4.59e-06	9060.99	0	6791.63	0	5632.8	0	6517.59	0	No Hits Found	No Hits Found	UNKNOWN	UNKNOWN	UNKNOWN	UNKNOWN
26	13	2	pgp1n.pk008.b21	0.482	1.39668	0.000398	674.027	3	485.959	3	NA	NA	NA	NA	No Hits Found	No Hits Found	UNKNOWN	UNKNOWN	UNKNOWN	TC287163 similar to UP|Q3KI32_PSEPF (Q3KI32) Auxin Efflux Carrier, partial (6%)
46	20	15	pgm2n.pk003.h22	0.482	1.39668	0.0476	588.585	2	401.878	2	NA	NA	NA	NA	phosphodiesterase 3B [Mus musculus]	Homo sapiens phosphodiesterase 3B, cGMP-inhibited (PDE3B), mRNA	PDE3B_HUMAN (Q13370) cGMP-inhibited 3',5'-cyclic phosphodiesterase B (EC 3.1.4.17) (Cyclic GMP-inhibited phosphodiesterase B) (CGI-PDE B) (CGIPDE1) (CGIP1) - Homo sapiens (Human)	Q6SEI4_HUMAN (Q6SEI4) CGMP-inhibited cAMP phophodiesterase - Homo sapiens (Human)	gnl|UG|Gga#S23830946 Gallus gallus mRNA for hypothetical protein, clone 11f1 /cds=p(154,3471) /gb=AJ851613 /gi=60098832 /ug=Gga.3624 /len=4104	TC227869 RF|NP_001026353.1|71894741|NM_001031182 phosphodiesterase 3B, cGMP-inhibited {Gallus gallus} (exp=-1
30	5	14	pgl1n.pk012.i21	0.48	1.39474	5.05e-13	951.789	0	678.218	0	762.016	1	796.395	1	phosphate carrier protein precursor, mitochodrial, splice form B - bovine	Rattus norvegicus solute carrier family 25 (mitochondrial carrier; adenine nucleotide translocator), member 3 (Slc25a3), mRNA	MPCP_MOUSE (Q8VEM8) Phosphate carrier protein, mitochondrial precursor (PTP) (Solute carrier family 25 member 3) - Mus musculus (Mouse)	Q3UB63_MOUSE (Q3UB63) Bone marrow macrophage cDNA, RIKEN full-length enriched library, clone:I830022N04 product:solute carrier family 25 (mitochondrial carrier	Gga.16829	TC234771
20	18	6	pgp2n.pk002.d19	0.478	1.39281	6.42e-10	751.195	2	511.92	2	514.508	1	555.441	1	BAT3 [Mus musculus]	Homo sapiens HLA-B associated transcript 3 (BAT3), transcript variant 1, mRNA	BAT3_RAT (Q6MG49) Large proline-rich protein BAT3 (HLA-B-associated transcript 3) - Rattus norvegicus (Rat)	Q498N5_RAT (Q498N5) HLA-B-associated transcript 3 - Rattus norvegicus (Rat)	gnl|UG|Gga#S7058191 pgm2n.pk004.g23 Normalized Chicken Breast Muscle, Leg Muscle, and Epiphyseal Growth Plate cDNA library (pgm2n) Gallus gallus cDNA clone pgm2n.pk004.g23 5' similar to ref|NP_446061.1 (NM_053609) HLA-B associated transcript 3 [Rattus norvegicus] dbj|BAA76> /clone=pgm2n.pk004.g23 /clone_end=5' /gb=BM487389 /gi=18608319 /ug=Gga.23340 /len=631	BM487389
44	14	14	pnlb.pk0005.b10	0.478	1.39281	0.0206	53222.6	0	39444.5	0	33582.8	0	35040.2	0	No Hits Found	No Hits Found	UNKNOWN	UNKNOWN	UNKNOWN	UNKNOWN
23	4	15	pgl1n.pk014.f21	0.478	1.39281	1.2e-24	463.313	2	330.315	2	NA	NA	NA	NA	tyrosine 3-monooxygenase/tryptophan 5-monooxygenase activationprotein, theta polypeptide; 14-3-3 theta [Mus musculus]	Homo sapiens tyrosine 3-monooxygenase/tryptophan 5-monooxygenase activation protein, theta polypeptide (YWHAQ), mRNA	1433T_CHICK (Q5ZMD1) 14-3-3 protein theta - Gallus gallus (Chicken)	Q0JTC7_HUMAN (Q0JTC7) Hypothetical protein YWHAQ - Homo sapiens (Human)	gnl|UG|Gga#S22197884 Gallus gallus mRNA for hypothetical protein, clone 2i3 /cds=p(210,947) /gb=AJ719453 /gi=53127457 /ug=Gga.8471 /len=1973	TC235395 UP|1433T_CHICK (Q5ZMD1) 14-3-3 protein theta, complete
14	17	12	pgl1c.pk002.g10	0.477	1.39185	5.95e-06	635.709	0	458.957	0	527.163	1	595.346	1	retinoblastoma tumor suppressor [Gallus gallus]	chicken dispersed repetitive sequence, cr1 family, sequence d	UNKNOWN	UNKNOWN	gnl|UG|Gga#S6930432 603859396F1 CSEQCHN75 Gallus gallus cDNA clone ChEST868o24 5', mRNA sequence /clone=ChEST868o24 /clone_end=5' /gb=BU381367 /gi=25889368 /ug=Gga.25836 /len=915	TC268178 similar to UP|Q9DDJ7_CHICK (Q9DDJ7) Retinoblastoma tumor suppressor (Fragment), partial (45%)
14	10	9	pgf2n.pk001.o1	0.476	1.39088	6.17e-06	704.117	0	495.538	0	452.951	0	624.677	0	transmembrane 4 superfamily member 6 [Mus musculus]	No Hits Found	TSN6_BOVIN (Q32KU6) Tetraspanin-6 (Tspan-6) - Bos taurus (Bovine)	Q59ED5_HUMAN (Q59ED5) Transmembrane 4 superfamily member 6 variant (Fragment) - Homo sapiens (Human)	gnl|UG|Gga#S18606327 Gallus gallus finished cDNA, clone ChEST76j15 /gb=BX935074 /gi=46018449 /ug=Gga.11854 /len=1580	TC230042 Gallus gallus finished cDNA, clone ChEST149o11
26	6	7	pgp2n.pk009.m6	0.474	1.38896	6.82e-06	3518.93	0	2612.6	0	1970.24	0	1923.41	0	kexin-like protease KEX1 [Pneumocystis carinii f. sp. muris]	No Hits Found	UNKNOWN	Q35LL9_9BRAD (Q35LL9) Hypothetical protein - Bradyrhizobium sp. BTAi1	gnl|UG|Gga#S21425401 spleen_EST00669 Spleen cDNA Library Gallus gallus cDNA 3', mRNA sequence /clone_end=3' /gb=CO764943 /gi=50966210 /ug=Gga.23439 /len=954	CD216050
40	9	19	pgr1n.pk006.o4	0.474	1.38896	6.73e-06	4182.69	0	2911.08	0	2410.05	0	2340.79	0	No Hits Found	Gallus gallus elongation factor 2 mRNA, complete cds	EF2_CHICK (Q90705) Elongation factor 2 (EF-2) - Gallus gallus (Chicken)	Q58J86_HUMAN (Q58J86) Elongation factor 2 (EEF2 protein) - Homo sapiens (Human)	gnl|UG|Gga#S19183934 Gallus gallus eukaryotic translation elongation factor 2 (EEF2), mRNA /cds=p(31,2607) /gb=NM_205368 /gi=45382452 /ug=Gga.4327 /len=3144	TC278077 RF|NP_990699.1|45382453|NM_205368 eukaryotic translation elongation factor 2 {Gallus gallus} (exp=-1
20	16	14	pnlb.pk0008.c3	0.474	1.38896	6.74e-06	6166.86	0	4457.75	0	4529.31	0	4499.33	0	ubiquitin specific protease 16 [Mus musculus]	Homo sapiens ubiquitin specific protease 16 (USP16), mRNA	UNKNOWN	UNKNOWN	UNKNOWN	UNKNOWN
41	10	7	pgf1n.pk001.c10	0.474	1.38896	2.85e-05	440.711	1	309.956	1	NA	NA	NA	NA	RIKEN cDNA 1810065L06 [Mus musculus]	Mus musculus RIKEN cDNA 1810065L06 gene (1810065L06Rik), mRNA	CLN6_CANFA (Q5JZQ8) Ceroid-lipofuscinosis neuronal protein 6 homolog (Protein CLN6) - Canis familiaris (Dog)	Q8NCG1_HUMAN (Q8NCG1) CDNA FLJ90272 fis, clone NT2RP1000050, highly similar to Ceroid-lipofuscinosis neuronal protein 6 - Homo sapiens (Human)	gnl|UG|Gga#S18611468 Gallus gallus finished cDNA, clone ChEST763m14 /gb=BX929934 /gi=46016435 /ug=Gga.11238 /len=1326	TC236419 Gallus gallus finished cDNA, clone ChEST763m14
16	19	18	pgr1n.pk003.l6	0.473	1.38799	1.2e-12	741.23	0	527.866	0	508.59	1	535.546	1	No Hits Found	No Hits Found	UNKNOWN	UNKNOWN	gnl|UG|Gga#S6881682 603498772F1 CSEQCHN65 Gallus gallus cDNA clone ChEST412p18 5', mRNA sequence /clone=ChEST412p18 /clone_end=5' /gb=BU332704 /gi=25840705 /ug=Gga.16622 /len=703	TC285612
32	14	8	pgf1n.pk009.e3	0.473	1.38799	1.17e-12	493.738	0	354.466	0	NA	NA	NA	NA	ectonucleotide pyrophosphatase/phosphodiesterase 4 (putative function) [Homo sapiens]	Mus musculus similar to ectonucleotidepyrophosphatase/phosphodiesterase 4 (putative function)[Homo sapiens] (LOC224794), mRNA	ENPP5_HUMAN (Q9UJA9) Ectonucleotide pyrophosphatase/phosphodiesterase 5 precursor (EC 3.1.-.-) (E-NPP5) (NPP-5) - Homo sapiens (Human)	Q7L2N1_HUMAN (Q7L2N1) Ectonucleotide pyrophosphatase/phosphodiesterase 4 (Putative function) (OTTHUMP00000016541) - Homo sapiens (Human)	gnl|UG|Gga#S22197177 Gallus gallus mRNA for hypothetical protein, clone 11m23 /cds=p(184,1179) /gb=AJ720160 /gi=53131443 /ug=Gga.21309 /len=1810	TC229612 similar to GB|CAB56567.1|5924008|HS8B1 {Homo sapiens} (exp=0
39	20	18	pgr1n.pk004.c22	0.471	1.38607	7.91e-06	955.696	0	685.461	0	661.669	0	732.997	0	KIAA1601 protein [Homo sapiens]	Oryctolagus cuniculus sarcolemmal associated protein-3 mRNA, complete cds	SLMAP_MOUSE (Q3URD3) Sarcolemmal membrane-associated protein (Sarcolemmal-associated protein) - Mus musculus (Mouse)	Q3TQF4_MOUSE (Q3TQF4) 6 days neonate medulla oblongata cDNA, RIKEN full-length enriched library, clone:B730002L05 product:sarcolemma associated protein, full insert sequence. (Fragment) - Mus musculus (Mouse)	gnl|UG|Gga#S7089207 Gallus gallus TOP AP mRNA, complete cds /cds=p(46,1125) /gb=U17000 /gi=642485 /ug=Gga.2800 /len=3086	TC228325 UP|Q90634_CHICK (Q90634) TOP AP, complete
40	11	19	pgr1n.pk006.o7	0.47	1.38511	1.6e-12	1944.62	0	1384.08	0	1256.63	0	1271.25	0	hypothetical protein FLJ20308 [Homo sapiens]	Homo sapiens hypothetical protein FLJ20308 (FLJ20308), mRNA	ALKB5_XENTR (Q66JG8) Alkylated repair protein alkB homolog 5 - Xenopus tropicalis (Western clawed frog) (Silurana tropicalis)	UNKNOWN	gnl|UG|Gga#S33767079 gPGC_EST06958 Embryonic gonadal PGC cDNA Library Gallus gallus cDNA 5', mRNA sequence /clone_end=5' /gb=DR417116 /gi=109667092 /ug=Gga.11589 /len=1390	TC283561 Gallus gallus finished cDNA, clone ChEST584c20
23	10	17	pgm2n.pk013.l11	0.47	1.38511	1.63e-12	1708.97	0	1195.82	0	1545.9	0	1386.93	0	No Hits Found	No Hits Found	UNKNOWN	UNKNOWN	gnl|UG|Gga#S6761290 603947868F1 CSEQCHN23 Gallus gallus cDNA clone ChEST903g18 5', mRNA sequence /clone=ChEST903g18 /clone_end=5' /gb=BU227441 /gi=25465331 /ug=Gga.30116 /len=861	TC260204 similar to UP|Q2ISK0_RHOP2 (Q2ISK0) Flagellar hook capping protein, partial (7%)
13	8	5	pgp2n.pk007.c3	0.469	1.38415	1.8e-12	1290.28	0	900.746	0	976.414	0	901.311	0	vesicle associated protein [Rattus norvegicus]	Homo sapiens BAC clone RP11-497H2 from 4, complete sequence	UNKNOWN	Q6ZU90_HUMAN (Q6ZU90) CDNA FLJ43909 fis, clone TESTI4010831 - Homo sapiens (Human)	gnl|UG|Gga#S23831037 Gallus gallus mRNA for hypothetical protein, clone 4i13 /cds=p(242,3925) /gb=AJ851522 /gi=60098650 /ug=Gga.22905 /len=4488	BM491695
9	11	15	pgm1c.pk002.m8	0.467	1.38223	1.68e-09	522.88	2	368.908	2	499.254	4	533.371	4	aldolase B [Danio rerio]	Rabbit muscle aldolase A mRNA, complete coding sequence	ALDOA_RAT (P05065) Fructose-bisphosphate aldolase A (EC 4.1.2.13) (Muscle-type aldolase) - Rattus norvegicus (Rat)	Q8WNT7_MACFA (Q8WNT7) Fructose-1,6-bisphosphate aldolase A - Macaca fascicularis (Crab eating macaque) (Cynomolgus monkey)	gnl|UG|Gga#S21134005 GGEZCB1021C11.g chicken breast muscle - CB1 Gallus gallus cDNA clone GGEZCB1021C11, mRNA sequence /clone=GGEZCB1021C11 /gb=CO503186 /gi=50273372 /ug=Gga.31735 /len=749	TC278569 homologue to UP|Q6FI10_HUMAN (Q6FI10) Fructose-bisphosphate aldolase , partial (62%)
7	4	5	pgp2n.pk007.e16	0.466	1.38127	2.63e-12	1097.89	0	789.901	0	732.299	0	708.177	0	solute carrier family 27 member 3; fatty acid transport protein 3 [Homo sapiens]	No Hits Found	S27A3_HUMAN (Q5K4L6) Long-chain fatty acid transport protein 3 (EC 6.2.1.-) (Fatty acid transport protein 3) (FATP-3) (Very long-chain acyl-CoA synthetase homolog 3) (VLCS-3) (Solute carrier family 27 member 3) - Homo sapiens (Human)	Q2UZQ7_MOUSE (Q2UZQ7) Very long-chain acyl-CoA synthetase homologue 3 (EC 6.2.1.-) - Mus musculus (Mouse)	gnl|UG|Gga#S6848987 603483659F1 CSEQCHN59 Gallus gallus cDNA clone ChEST374f15 5', mRNA sequence /clone=ChEST374f15 /clone_end=5' /gb=BU399890 /gi=25768946 /ug=Gga.23363 /len=765	TC270477 weakly similar to GB|AAH09916.1|14602826|BC009916 solute carrier family 27 member 3 {Homo sapiens} (exp=-1
40	15	9	pgf2c.pk001.h2	0.465	1.38032	1.06e-05	8575.8	0	6270.85	0	3474.23	0	3907.79	0	Glyceraldehyde 3-phosphate dehydrogenase (GAPDH)	Gallus gallus glyceraldehyde-3-phosphate dehydrogenase mRNA, complete cds	G3P_CHICK (P00356) Glyceraldehyde-3-phosphate dehydrogenase (EC 1.2.1.12) (GAPDH) - Gallus gallus (Chicken)	Q8CGV6_MERUN (Q8CGV6) Glyceraldehyde-3-phosphate dehydrogenase - Meriones unguiculatus (Mongolian jird) (Mongolian gerbil)	gnl|UG|Gga#S21429329 testis_EST03896 Testis cDNA Library Gallus gallus cDNA 3', mRNA sequence /clone_end=3' /gb=CO772799 /gi=50974066 /ug=Gga.5049 /len=920	TC242243 RF|NP_989636.1|46048961|NM_204305 glyceraldehyde-3-phosphate dehydrogenase {Gallus gallus} (exp=-1
17	13	15	pgm1c.pk002.g18	0.465	1.38032	0.000166	536.881	2	394.205	2	NA	NA	NA	NA	zinc finger protein 106 [Homo sapiens]	No Hits Found	ZF106_HUMAN (Q9H2Y7) Zinc finger protein 106 homolog (Zfp-106) (Zinc finger protein 474) - Homo sapiens (Human)	Q0VGA6_HUMAN (Q0VGA6) Hypothetical protein (Fragment) - Homo sapiens (Human)	gnl|UG|Gga#S18608122 Gallus gallus finished cDNA, clone ChEST510c4 /gb=BX933279 /gi=46017788 /ug=Gga.10591 /len=1048	TC236672 Gallus gallus finished cDNA, clone ChEST184k20
45	1	3	pgp1n.pk009.o4	0.464	1.37936	2.2e-09	554.531	2	401.25	2	NA	NA	NA	NA	No Hits Found	No Hits Found	UNKNOWN	UNKNOWN	gnl|UG|Gga#S6762453 603400984F1 CSEQCHN23 Gallus gallus cDNA clone ChEST295h22 5', mRNA sequence /clone=ChEST295h22 /clone_end=5' /gb=BU229724 /gi=25469813 /ug=Gga.18807 /len=543	TC277852 Gallus gallus finished cDNA, clone ChEST295h22
32	6	17	pgm2n.pk011.g5	0.464	1.37936	2.2e-09	513.93	2	363.111	2	NA	NA	NA	NA	Putative NADH-ubiquinone oxidoreductase B15 subunit (Complex I-B15)(CI-B15) (Hypothetical protein Walter) (GGHPW)	G.gallus DNA for hypothetical protein walter	NDUB4_CHICK (P48306) NADH dehydrogenase [ubiquinone] 1 beta subcomplex subunit 4 (EC 1.6.5.3) (EC 1.6.99.3) (NADH-ubiquinone oxidoreductase B15 subunit) (Complex I-B15) (CI-B15) (Hypothetical protein Walter) (GGHPW) - Gallus gallus (Chicken)	Q4VAE8_MOUSE (Q4VAE8) Ndufb4 protein (Fragment) - Mus musculus (Mouse)	UNKNOWN	TC283085
36	4	2	pgp1n.pk004.h17	0.464	1.37936	1.45e-06	550.481	4	408.481	4	NA	NA	NA	NA	unnamed protein product [Homo sapiens]	No Hits Found	PRP_PIG (Q95JC9) Basic proline-rich protein precursor [Contains: Proline-rich peptide SP-A (PRP-SP-A)	119	198	UNKNOWN
25	1	10	pgf2n.pk002.k6	0.463	1.37841	1.17e-05	889.639	0	633.719	0	571.09	1	527.941	1	similar to transporter protein; system N1 Na+ and H+-coupled glutamine transporter [Homo sapiens]	Gallus gallus nuclear calmodulin-binding protein (URP) mRNA, partial cds	HNRPU_HUMAN (Q00839) Heterogeneous nuclear ribonucleoprotein U (hnRNP U) (Scaffold attachment factor A) (SAF-A) (p120) (pp120) - Homo sapiens (Human)	Q8N3B3_HUMAN (Q8N3B3) Hypothetical protein DKFZp762N1910 (Fragment) - Homo sapiens (Human)	gnl|UG|Gga#S7087994 Gallus gallus nuclear calmodulin-binding protein (URP) mRNA, partial cds /cds=p(1,2274) /gb=AF098788 /gi=3822552 /ug=Gga.4574 /len=2404	TC240532 homologue to UP|Q9YHD2_CHICK (Q9YHD2) Nuclear calmodulin-binding protein (Fragment), partial (41%)
29	3	9	pgf1n.pk010.k13	0.463	1.37841	3.42e-12	1199.2	0	865.579	0	780.544	0	774.606	0	testis mitotic checkpoint BUB3 [Homo sapiens]	Homo sapiens BUB3 budding uninhibited by benzimidazoles 3 homolog (yeast) (BUB3), mRNA	BUB3_BOVIN (Q1JQB2) Mitotic checkpoint protein BUB3 - Bos taurus (Bovine)	Q6ZWM5_MOUSE (Q6ZWM5) 2 days neonate thymus thymic cells cDNA, RIKEN full-length enriched library, clone:E430019K17 product:budding uninhibited by benzimidazoles 3 homolog (S. cerevisiae), full insert sequence (Budding uninhibited by benzimidazoles 3 homol	gnl|UG|Gga#S22196316 Gallus gallus mRNA for hypothetical protein, clone 32k7 /cds=p(124,1113) /gb=AJ721021 /gi=53136701 /ug=Gga.4735 /len=1453	TC230126 RF|NP_001006506.1|57529813|NM_001006506 BUB3 budding uninhibited by benzimidazoles 3 homolog {Gallus gallus} (exp=-1
31	3	9	pgf1n.pk010.k18	0.463	1.37841	3.64e-12	1127.35	0	812.43	0	1053.59	0	1219.39	0	cognin/prolyl-4-hydroxylase/protein disulfide isomerase [Gallus gallus]	Gallus gallus cognin/prolyl-4-hydroxylase/protein disulfide isomerase mRNA, partial cds	PDIA1_CHICK (P09102) Protein disulfide-isomerase precursor (EC 5.3.4.1) (PDI) (Prolyl 4-hydroxylase subunit beta) (Cellular thyroid hormone-binding protein) (Retina cognin) (R-cognin) - Gallus gallus (Chicken)	Q3TWE3_MOUSE (Q3TWE3) Osteoclast-like cell cDNA, RIKEN full-length enriched library, clone:I420029D17 product:prolyl 4-hydroxylase, beta polypeptide, full insert sequence - Mus musculus (Mouse)	gnl|UG|Gga#S19181667 Gallus gallus finished cDNA, clone ChEST60a13 /gb=CR353567 /gi=45424940 /ug=Gga.4976 /len=2497	TC295402 GB|AAA49054.2|21703694|CHKRCOGNIN cognin/prolyl-4-hydroxylase/protein disulfide isomerase {Gallus gallus} (exp=-1
32	17	8	pgf1n.pk007.o19	0.462	1.37745	1.2e-05	682.518	0	483.553	0	474.224	1	497.652	1	puromycin-sensitive aminopeptidase [Mus musculus]	Homo sapiens aminopeptidase puromycin sensitive (NPEPPS), mRNA	PSA_MOUSE (Q11011) Puromycin-sensitive aminopeptidase (EC 3.4.11.-) (PSA) - Mus musculus (Mouse)	Q5PR74_MOUSE (Q5PR74) Aminopeptidase puromycin sensitive - Mus musculus (Mouse)	gnl|UG|Gga#S23830902 Gallus gallus mRNA for hypothetical protein, clone 15g18 /cds=p(233,1534) /gb=AJ851657 /gi=60098920 /ug=Gga.13539 /len=3885	TC268197 Gallus gallus finished cDNA, clone ChEST517j23
9	19	8	pgf1n.pk008.h2	0.461	1.3765	1.11e-10	641.965	1	455.843	1	585.679	4	615.483	4	reticulon 4; neuroendocrine-specific protein C like (foocen) [Homosapiens]	Gallus gallus clone cDNA18A microsatellite MCW141 sequence	RTN4_HUMAN (Q9NQC3) Reticulon-4 (Neurite outgrowth inhibitor) (Nogo protein) (Foocen) (Neuroendocrine-specific protein) (NSP) (Neuroendocrine-specific protein C homolog) (RTN-x) (Reticulon-5) - Homo sapiens (Human)	Q6IM70_PIG (Q6IM70) RTN4-C - Sus scrofa (Pig)	gnl|UG|Gga#S19183456 Gallus gallus reticulon 4 (RTN4), mRNA /cds=p(1,3198) /gb=NM_204366 /gi=56961617 /ug=Gga.4205 /len=4055	TC229946 UP|Q7T224_CHICK (Q7T224) RTN4-C, complete
34	16	14	pnlb.pk0007.a2	0.461	1.3765	1.24e-05	25046.5	0	18875.7	0	12780	0	14957.8	0	ALCOHOL DEHYDROGENASE CLASS III (GLUTATHIONE-DEPENDENT FORMALDEHYDE DEHYDROGENASE) (FDH)	Oryctolagus cuniculus mRNA for class III alcohol dehydrogenase	UNKNOWN	UNKNOWN	UNKNOWN	UNKNOWN
16	17	5	pgp2n.pk009.f23	0.46	1.37554	4.91e-12	1196.7	0	856.82	0	929.03	1	879.29	1	similar to LYRIC [Homo sapiens]	Rattus norvegicus LYRIC (Lyric), mRNA	LYRIC_HUMAN (Q86UE4) Protein LYRIC (Lysine-rich CEACAM1 co-isolated protein) (3D3/lyric) (Metastasis adhesion protein) (Metadherin) (Astrocyte elevated gene-1 protein) (AEG-1) - Homo sapiens (Human)	Q24JZ4_BOVIN (Q24JZ4) Similar to LYRIC/3D3 - Bos taurus (Bovine)	gnl|UG|Gga#S7021810 603003125F1 CSEQCHL18 Gallus gallus cDNA clone ChEST14a7 5', mRNA sequence /clone=ChEST14a7 /clone_end=5' /gb=BU124241 /gi=25334916 /ug=Gga.6056 /len=943	TC255982 similar to UP|Q52QU9_HUMAN (Q52QU9) LYRIC, partial (35%)
12	15	5	pgp2n.pk007.o13	0.459	1.37459	0.000784	845.913	3	609.397	3	773.338	2	767.224	2	amyloid beta A4 precursor protein-binding, family B, member 1 isoform E9; amyloid beta A4 precursor protein-binding, family B, member 1; stat-like protein; adaptor protein FE65a2 [Homo sapiens]	Rattus norvegicus amyloid beta (A4) precursor protein-binding, family B, member 1 (Apbb1), mRNA	APBB1_HUMAN (O00213) Amyloid beta A4 precursor protein-binding family B member 1 (Fe65 protein) - Homo sapiens (Human)	Q7Z324_HUMAN (Q7Z324) Hypothetical protein DKFZp686G05200 (Fragment) - Homo sapiens (Human)	gnl|UG|Gga#S33765573 gPGC_EST05452 Embryonic gonadal PGC cDNA Library Gallus gallus cDNA 5', mRNA sequence /clone_end=5' /gb=DR415610 /gi=109665586 /ug=Gga.26217 /len=1368	BM491944	dans 627
19	18	3	pgp2n.pk002.n5	0.456	1.37173	0.000865	758.293	3	554.153	3	630.049	1	660.675	1	unc-5 homolog D; KIAA1777 protein [Homo sapiens]	Mus musculus unc5 homolog (C. elegans) 4 (Unc5h4), mRNA	UNC5D_HUMAN (Q6UXZ4) Netrin receptor UNC5D precursor (Unc-5 homolog D) (Unc-5 homolog 4) - Homo sapiens (Human)	Q5DTV3_MOUSE (Q5DTV3) MKIAA1777 protein (Fragment) - Mus musculus (Mouse)	gnl|UG|Gga#S6961415 603214135F1 CSEQRBN13 Gallus gallus cDNA clone ChEST198e9 5', mRNA sequence /clone=ChEST198e9 /clone_end=5' /gb=BU447189 /gi=25936500 /ug=Gga.27510 /len=896	TC258624 similar to UP|UNC5D_HUMAN (Q6UXZ4) Netrin receptor UNC5D precursor (Unc-5 homolog D) (Unc-5 homolog 4), partial (19%)
10	9	17	pgm2n.pk012.p4	0.456	1.37173	4.19e-09	420.891	2	307.159	2	NA	NA	NA	NA	Similar to RIKEN cDNA 2610017G09 gene [Homo sapiens]	Homo sapiens hypothetical protein DKFZp434B195 (DKFZP434B195), mRNA	ADPGK_HUMAN (Q9BRR6) ADP-dependent glucokinase (EC 2.7.1.147) (ADPGK) (ADP-GK) (RbBP-35) - Homo sapiens (Human)	Q5R553_PONPY (Q5R553) Hypothetical protein DKFZp459F0618 (Fragment) - Pongo pygmaeus (Orangutan)	gnl|UG|Gga#S33764884 gPGC_EST04763 Embryonic gonadal PGC cDNA Library Gallus gallus cDNA 5', mRNA sequence /clone_end=5' /gb=DR414921 /gi=109664897 /ug=Gga.19334 /len=1363	TC248112
33	1	14	pgl1n.pk008.i17	0.454	1.36983	9.69e-12	616.484	0	442.998	0	438.372	2	456.638	2	succinate dehydrogenase Ip subunit [Gallus gallus]	Gallus gallus succinate dehydrogenase Ip subunit mRNA, complete cds	DHSB_MOUSE (Q9CQA3) Succinate dehydrogenase [ubiquinone] iron-sulfur protein, mitochondrial precursor (EC 1.3.5.1) (Ip) (Iron-sulfur subunit of complex II) - Mus musculus (Mouse)	Q3TE45_MOUSE (Q3TE45) 2 days neonate thymus thymic cells cDNA, RIKEN full-length enriched library, clone:E430034O09 product:succinate dehydrogenase complex, subunit B, iron sulfur (Ip), full insert sequence - Mus musculus (Mouse)	gnl|UG|Gga#S33763926 gPGC_EST03805 Embryonic gonadal PGC cDNA Library Gallus gallus cDNA 5', mRNA sequence /clone_end=5' /gb=DR413963 /gi=109663939 /ug=Gga.4743 /len=1371	TC231642 UP|Q9YHT2_CHICK (Q9YHT2) Succinate dehydrogenase Ip subunit, complete	dans 627
18	5	14	pgl1n.pk012.o19	0.454	1.36983	1.69e-29	1804.36	0	1308.62	0	1409.32	0	1267.56	0	unnamed protein product [Mus musculus]	Bos taurus ribosomal protein L30 mRNA, complete cds	AB14B_MOUSE (Q8VCR7) Abhydrolase domain-containing protein 14B (CCG1-interacting factor B) - Mus musculus (Mouse)	Q6DGG1_RAT (Q6DGG1) Abhydrolase domain containing 14b - Rattus norvegicus (Rat)	gnl|UG|Gga#S33763807 gPGC_EST03686 Embryonic gonadal PGC cDNA Library Gallus gallus cDNA 5', mRNA sequence /clone_end=5' /gb=DR413844 /gi=109663820 /ug=Gga.4583 /len=1444	TC299228 homologue to emb|X59734.1|XL28SR X.laevis 28S ribosomal RNA gene for 28S rRNA, partial (10%)
38	4	4	pgp2n.pk002.k15	0.453	1.36888	1.18e-07	586.224	3	436.428	3	528.274	2	645.958	2	pigment epithelium-derived factor [Mus musculus]	Human pigment epithelium-derived factor gene, complete cds	PEDF_MOUSE (P97298) Pigment epithelium-derived factor precursor (PEDF) (Serpin-F1) (Stromal cell-derived factor 3) (SDF-3) (Caspin) - Mus musculus (Mouse)	A0AVT4_CANFA (A0AVT4) Pigment epithelium derived factor - Canis familiaris (Dog)	gnl|UG|Gga#S18956116 Gallus gallus finished cDNA, clone ChEST612k13 /gb=BX950646 /gi=42600331 /ug=Gga.11614 /len=1472	TC230124 Gallus gallus finished cDNA, clone ChEST607n18
43	4	13	pgl1n.pk003.k14	0.453	1.36888	5.42e-09	388.653	2	280.553	2	NA	NA	NA	NA	Lamin A	Chicken mRNA for lamin A	LMNA_CHICK (P13648) Lamin-A - Gallus gallus (Chicken)	Q5TCJ2_HUMAN (Q5TCJ2) Lamin A/C - Homo sapiens (Human)	gnl|UG|Gga#S19183067 Gallus gallus lamin A (LMNA), mRNA /cds=p(193,2166) /gb=NM_205287 /gi=45384213 /ug=Gga.715 /len=2388	TC228957 UP|LMNA_CHICK (P13648) Lamin-A, complete
24	10	14	pgl1n.pk014.g20	0.452	1.36794	1.16e-11	2330.01	0	1693.44	0	1732.38	0	1684.86	0	No Hits Found	Gallus gallus clone XXbac-68C5, complete sequence	MAD1_HUMAN (Q05195) MAD protein (MAX dimerizer) (MAX dimerization protein 1) - Homo sapiens (Human)	Q9NWW7_HUMAN (Q9NWW7) CDNA FLJ20558 fis, clone KAT11870 (Hypothetical protein FLJ20558) (Chromosome 2 open reading frame 42) (Hypothetical protein DKFZp434A172) - Homo sapiens (Human)	gnl|UG|Gga#S22196781 Gallus gallus mRNA for hypothetical protein, clone 20d5 /cds=p(60,680) /gb=AJ720556 /gi=53133771 /ug=Gga.13198 /len=4003	TC259041 similar to UP|Q6TV20_RAT (Q6TV20) Max dimerization protein 1 (Fragment), partial (84%)
11	14	17	pgm2n.pk014.a7	0.452	1.36794	3.64e-22	520.109	2	380.581	2	NA	NA	NA	NA	Neuroserpin precursor (Axonin-2)	G.gallus mRNA for neuroserpin	NEUS_CHICK (Q90935) Neuroserpin precursor (Axonin-2) - Gallus gallus (Chicken)	Q4G0D3_MOUSE (Q4G0D3) Serine (Or cysteine) peptidase inhibitor, clade I, member 2 - Mus musculus (Mouse)	gnl|UG|Gga#S21809101 Gallus gallus serpin peptidase inhibitor, clade I (neuroserpin), member 1 (SERPINI1), mRNA /cds=p(50,1282) /gb=NM_001004411 /gi=52138718 /ug=Gga.4416 /len=1950	TC229433 UP|NEUS_CHICK (Q90935) Neuroserpin precursor (Axonin-2), complete
13	20	1	pgp1n.pk004.m20	0.451	1.36699	2.95e-10	856.42	1	621.029	1	380.946	3	454.283	3	ATP synthase gamma chain, mitochondrial precursor	Gallus gallus paraxis mRNA, complete cds	ATPG_BOVIN (P05631) ATP synthase gamma chain, mitochondrial precursor (EC 3.6.3.14) - Bos taurus (Bovine)	Q3UD06_MOUSE (Q3UD06) Bone marrow macrophage cDNA, RIKEN full-length enriched library, clone:I830002H22 product:ATP synthase, H+ transporting, mitochondrial F1 complex, gamma polypeptide 1, full insert sequence (Visual cortex cDNA, RIKEN full-length enrich	gnl|UG|Gga#S33766180 gPGC_EST06059 Embryonic gonadal PGC cDNA Library Gallus gallus cDNA 5', mRNA sequence /clone_end=5' /gb=DR416217 /gi=109666193 /ug=Gga.3279 /len=1381	TC280541 paraxis [Gallus gallus]	dans 627
38	4	14	pgl1n.pk010.h16	0.45	1.36604	6.75e-09	1356.8	2	931.579	2	973.942	3	744.517	3	ribosomal protein S18 [Mus musculus]	Mus musculus ribosomal protein S18 (Rps18), mRNA	RS18_ICTPU (Q90YQ5) 40S ribosomal protein S18 - Ictalurus punctatus (Channel catfish)	Q561N5_MOUSE (Q561N5) Ribosomal protein S18 (17 days embryo kidney cDNA, RIKEN full-length enriched library, clone:I920098G04 product:ribosomal protein S18, full insert sequence) (Bone marrow macrophage cDNA, RIKEN full-length enriched library, clone:I8300	gnl|UG|Gga#S33770016 gPGC_EST09895 Embryonic gonadal PGC cDNA Library Gallus gallus cDNA 5', mRNA sequence /clone_end=5' /gb=DR420053 /gi=109670029 /ug=Gga.1024 /len=1388	CD763265
36	8	7	pgp2n.pk010.i4	0.449	1.36509	7.3e-09	479.382	2	346.679	2	384.327	1	425.907	1	hypothetical protein FLJ21827 [Homo sapiens]	Mus musculus adult male cerebellum cDNA, RIKEN full-length enriched library, clone:1500035H01 product:hypothetical Aspartic acid-rich region containing protein, full insert sequence	CK060_BOVIN (Q1LZB4) UPF0360 protein C11orf60 homolog - Bos taurus (Bovine)	Q9H6V5_HUMAN (Q9H6V5) CDNA: FLJ21827 fis, clone HEP01387 - Homo sapiens (Human)	gnl|UG|Gga#S33768774 gPGC_EST08653 Embryonic gonadal PGC cDNA Library Gallus gallus cDNA 5', mRNA sequence /clone_end=5' /gb=DR418811 /gi=109668787 /ug=Gga.2338 /len=1371	TC231713 similar to UP|U360_HUMAN (Q9NQC8) UPF0360 protein (Protein C11orf2), partial (85%)
17	3	14	pgl1n.pk009.e11	0.449	1.36509	1.71e-11	1819.37	0	1304.62	0	1291.9	0	1095.58	0	ER to nucleus signalling 1 [Homo sapiens]	Homo sapiens ER to nucleus signalling 1 (ERN1), mRNA	ERN1_HUMAN (O75460) Serine/threonine-protein kinase/endoribonuclease IRE1 precursor (Inositol-requiring protein 1) (hIRE1p) (IRE1a) (Ire1-alpha) (Endoplasmic reticulum-to-nucleus signaling 1) [Includes: Serine/threonine-protein kinase (EC 2.7.11.1)	Q59EE2_HUMAN	Gga.13944	TC297091
24	5	3	pgp1n.pk010.j11	0.449	1.36509	1.58e-11	3027.81	0	2209.57	0	1963.65	0	1814.15	0	No Hits Found	No Hits Found	UNKNOWN	UNKNOWN	gnl|UG|Gga#S6739202 603949850F1 CSEQCHN03 Gallus gallus cDNA clone ChEST908c14 5', mRNA sequence /clone=ChEST908c14 /clone_end=5' /gb=BU202765 /gi=25366718 /ug=Gga.18968 /len=981	TC262618
30	14	3	pgp1n.pk013.o10	0.449	1.36509	7.8e-05	10305.7	1	7671.39	1	7508.48	0	8877.15	0	hypothetical protein XP_087489 [Homo sapiens]	Homo sapiens LOC152579 (LOC152579), mRNA	SCFD2_HUMAN (Q8WU76) Sec1 family domain-containing protein 2 (Syntaxin-binding protein 1-like 1) - Homo sapiens (Human)	Q3UXF7_MOUSE (Q3UXF7) In vitro fertilized eggs cDNA, RIKEN full-length enriched library, clone:7420401N09 product:sec1 family domain containing 2, full insert sequence. (Fragment) - Mus musculus (Mouse)	gnl|UG|Gga#S33764874 gPGC_EST04753 Embryonic gonadal PGC cDNA Library Gallus gallus cDNA 5', mRNA sequence /clone_end=5' /gb=DR414911 /gi=109664887 /ug=Gga.20175 /len=1393	TC265796 similar to GB|AAH12458.1|15214659|BC012458 SCFD2 protein {Homo sapiens} (exp=-1
10	17	10	pgf1n.pk001.h10	0.449	1.36509	0.00105	420.248	3	304.193	3	NA	NA	NA	NA	No Hits Found	Dog Na/Cl-dependent taurine transporter mRNA, complete cds	UNKNOWN	UNKNOWN	gnl|UG|Gga#S19787822 Gallus gallus finished cDNA, clone ChEST752o10 /gb=CR407116 /gi=47022650 /ug=Gga.8470 /len=997	TC281632
41	7	7	pgp2n.pk006.j23	0.449	1.36509	3.45e-10	505.463	1	380.161	1	NA	NA	NA	NA	Tripartite motif protein 3 (RING finger protein 22) (RING finger protein HAC1)	Mus musculus tripartite motif protein 3 (Trim3), mRNA	TRIM3_MOUSE (Q9R1R2) Tripartite motif-containing protein 3 (RING finger protein 22) (RING finger protein HAC1) - Mus musculus (Mouse)	Q4V9L4_HUMAN (Q4V9L4) Tripartite motif-containing 3 - Homo sapiens (Human)	gnl|UG|Gga#S6963401 603218913F1 CSEQRBN14 Gallus gallus cDNA clone ChEST210i3 5', mRNA sequence /clone=ChEST210i3 /clone_end=5' /gb=BU451132 /gi=25940443 /ug=Gga.6020 /len=906	TC282308 similar to UP|TRIM3_MOUSE (Q9R1R2) Tripartite motif protein 3 (RING finger protein 22) (RING finger protein HAC1), partial (81%)
31	15	19	pgr1n.pk007.b21	0.447	1.3632	0.0319	708.709	0	479.253	0	495.571	1	526.385	1	Similar to anaphase-promoting complex subunit 7 [Homo sapiens]	Homo sapiens, Similar to anaphase-promoting complex subunit 7, clone IMAGE:6058089, mRNA	APC7_HUMAN (Q9UJX3) Anaphase-promoting complex subunit 7 (APC7) (Cyclosome subunit 7) - Homo sapiens (Human)	Q4KMX6_HUMAN (Q4KMX6) ANAPC7 protein (Fragment) - Homo sapiens (Human)	gnl|UG|Gga#S33762939 gPGC_EST02818 Embryonic gonadal PGC cDNA Library Gallus gallus cDNA 5', mRNA sequence /clone_end=5' /gb=DR412976 /gi=109662952 /ug=Gga.21416 /len=1408	TC237304 homologue to UP|APC7_HUMAN (Q9UJX3) Anaphase-promoting complex subunit 7 (APC7) (Cyclosome subunit 7), partial (95%)
21	13	9	pgf2c.pk001.l22	0.445	1.36131	2.58e-05	550.172	0	399	0	539.745	2	577.583	2	FATTY ACYL-COA HYDROLASE PRECURSOR, MEDIUM CHAIN (THIOESTERASE B)	Anas platyrhynchos thioesterase B mRNA, complete cds	SASB_ANAPL (Q04791) Fatty acyl-CoA hydrolase precursor, medium chain (EC 3.1.2.-) (Thioesterase B) - Anas platyrhynchos (Domestic duck)	Q3UN14_MOUSE (Q3UN14) Adult male gall bladder cDNA, RIKEN full-length enriched library, clone:G630094I16 product:esterase 22, full insert sequence - Mus musculus (Mouse)	gnl|UG|Gga#S18606485 Gallus gallus finished cDNA, clone ChEST153m7 /gb=BX934916 /gi=41635444 /ug=Gga.8312 /len=2257	TC229101 Gallus gallus finished cDNA, clone ChEST963c20
2	15	9	pgf2n.pk001.d11	0.445	1.36131	4.07e-06	555.442	4	404.166	4	680.982	4	617.424	4	tensin - chicken (fragment)	Chicken tensin mRNA	TENS_CHICK (Q04205) Tensin - Gallus gallus (Chicken)	Q4ZG71_HUMAN (Q4ZG71) Hypothetical protein TNS - Homo sapiens (Human)	gnl|UG|Gga#S7089381 Chicken tensin mRNA /gb=M96624 /gi=212750 /ug=Gga.4128 /len=7392	TC227686 GB|AAA73949.1|212755|CHKTENSN tensin {Gallus gallus} (exp=-1
43	20	18	pgr1n.pk004.a9	0.445	1.36131	0.0327	1113.97	0	845.865	0	761.386	0	895	0	leucine zipper transcription factor [Gallus gallus]	Gallus gallus leucine zipper transcription factor (C/EBP gamma) mRNA, complete cds	CEBPG_MOUSE (P53568) CCAAT/enhancer-binding protein gamma (C/EBP gamma) (Immunoglobulin enhancer-binding protein 1) (IG/EBP-1) (Granulocyte colony-stimulating factor promoter element 1-binding protein) (GPE1-binding protein) (GPE1-BP) - Mus musculus (Mouse	Q54AJ1_MOUSE (Q54AJ1) GPE1-BP (C/EBP gamma) (Activated spleen cDNA, RIKEN full-length enriched library, clone:F830015E04 product:CCAAT/enhancer binding protein (C/EBP), gamma, full insert sequence) (2 days neonate thymus thymic cells cDNA, RIKEN full-lengt	gnl|UG|Gga#S25808249 Gallus gallus CCAAT/enhancer binding protein (C/EBP), gamma (CEBPG), mRNA /cds=p(372,824) /gb=NM_206859 /gi=70778886 /ug=Gga.3707 /len=2364	TC228965 UP|Q98944_CHICK (Q98944) Leucine zipper transcription factor, complete
35	17	18	pgr1n.pk003.f6	0.444	1.36037	3.01e-11	15592.3	0	11927.4	0	8194.65	0	9473.33	0	No Hits Found	No Hits Found	UNKNOWN	UNKNOWN	gnl|UG|Gga#S22196269 Gallus gallus mRNA for hypothetical protein, clone 34a5 /cds=p(75,794) /gb=AJ721068 /gi=53136795 /ug=Gga.22616 /len=1710	TC257095 similar to UP|Q2SA61_HAHCH (Q2SA61) Predicted epimerase PhzC/PhzF-like protein, partial (7%)
21	7	10	pgf2n.pk005.m6	0.444	1.36037	1.09e-08	445.901	2	321.661	2	NA	NA	NA	NA	pyruvate dehydrogenase E1 alpha 1; pyruvate dehydrogenase E1alpha subunit [Mus musculus]	Homo sapiens pyruvate dehydrogenase (lipoamide) alpha 1 (PDHA1), mRNA	ODPA_MOUSE (P35486) Pyruvate dehydrogenase E1 component alpha subunit, somatic form, mitochondrial precursor (EC 1.2.4.1) (PDHE1-A type I) - Mus musculus (Mouse)	Q3UFJ3_MOUSE (Q3UFJ3) Adult pancreas islet cells cDNA, RIKEN full-length enriched library, clone:C820004O15 product:pyruvate dehydrogenase E1 alpha 1, full insert sequence (16 days embryo heart cDNA, RIKEN full-length enriched library, clone:I920176E04 pro	gnl|UG|Gga#S19627024 RJB093F05full RJtestis Gallus gallus cDNA 5' and 3' similar to Pyruvate dehydrogenase E1 alpha 1 (Pdha1), mRNA sequence /gb=CN210853 /gi=46255438 /ug=Gga.2052 /len=1594	TC230002 RF|NP_001012562.1|60302740|NM_001012544 pyruvate dehydrogenase (lipoamide) alpha 1 {Gallus gallus} (exp=-1
40	13	12	pgl1c.pk001.g6	0.443	1.35943	2.87e-05	980.583	0	678.281	0	603.491	0	663.365	0	unnamed protein product [Homo sapiens]	Mus musculus, similar to solute carrier family 38, member 4, cloneMGC:37778 IMAGE:5097293, mRNA, complete cds	S38A4_PONPY (Q5RE87) Sodium-coupled neutral amino acid transporter 4 (Na(+)-coupled neutral amino acid transporter 4) (Amino acid transporter A3) (System A amino acid transporter 3) (Solute carrier family 38 member 4) - Pongo pygmaeus (Orangutan)	Q9NWA2_HUMAN (Q9NWA2) CDNA FLJ10191 fis, clone HEMBA1004756, weakly similar to Human transporter protein mRNA - Homo sapiens (Human)	gnl|UG|Gga#S6717094 pgl1c.pk001.g6 Chicken liver cDNA library Gallus gallus cDNA clone pgl1c.pk001.g6 5' similar to gi|8922271 ref|NP_060488.1| hypothetical protein FLJ10191 [Homo sapiens] dbj|BAA91481.1| (AK001053) unnamed protein product [Homo sapiens]G, mRNA sequence /clone=pgl1c.pk001.g6 /clone_end=5' /gb=BG641588 /gi=13773514 /ug=Gga.32314 /len=609	TC283015 similar to UP|Q8R1S9_MOUSE (Q8R1S9) Slc38a4 protein (Solute carrier family 38, member 4) (9 days embryo whole body cDNA, RIKEN full-length en
9	6	2	pgp1n.pk007.f12	0.442	1.35849	0.000366	678.398	2	469.288	2	499.159	4	535.743	4	Similar to vesicle-associated membrane protein 1 [Mus musculus]	Rattus norvegicus vesicle-associated membrane protein 3 (Vamp3),mRNA	VAMP2_RAT (P63045) Vesicle-associated membrane protein 2 (VAMP-2) (Synaptobrevin-2) - Rattus norvegicus (Rat)	Q8CHR4_MOUSE (Q8CHR4) Vesicle-associated membrane protein 2 (Vesicle-associated membrane 2) - Mus musculus (Mouse)	gnl|UG|Gga#S6865121 603852727F1 CSEQCHN62 Gallus gallus cDNA clone ChEST851f7 5', mRNA sequence /clone=ChEST851f7 /clone_end=5' /gb=BU314960 /gi=25822961 /ug=Gga.7315 /len=828	TC281229 similar to UP|Q9BUC2_HUMAN (Q9BUC2) Vesicle-associated membrane protein 2 (Synaptobrevin 2), partial (84%)
15	1	14	pgl1n.pk009.g8	0.442	1.35849	4.94e-06	485.059	4	354.235	4	583.347	4	560.417	4	No Hits Found	A.platyrhnchos LDH-B gene for L-lactate dehydrogenase, exons 5-8	UNKNOWN	UNKNOWN	UNKNOWN	TC293725 homologue to RF|NP_989508.1|45383766|NM_204177 lactate dehydrogenase B {Gallus gallus} (exp=-1
18	1	5	pgp2n.pk006.g14	0.441	1.35754	7.74e-10	1717.89	1	1271.99	1	1285.07	0	1054.86	0	Extensin precursor (Cell wall hydroxyproline-rich glycoprotein)	No Hits Found	EXTN_TOBAC (P13983) Extensin precursor (Cell wall hydroxyproline-rich glycoprotein) - Nicotiana tabacum (Common tobacco)	Q2M0Y7_DROPS (Q2M0Y7) GA19067-PA (Fragment) - Drosophila pseudoobscura (Fruit fly)	gnl|UG|Gga#S33763026 gPGC_EST02905 Embryonic gonadal PGC cDNA Library Gallus gallus cDNA 5', mRNA sequence /clone_end=5' /gb=DR413063 /gi=109663039 /ug=Gga.14364 /len=1473	TC283144
27	4	2	pgp1n.pk004.j2	0.441	1.35754	3.84e-11	10809.6	0	8104.72	0	6299.52	0	6789.65	0	interferon-dependent positive-acting transcription factor ISGF-391K chain - human	Rattus norvegicus signal transducer and activator of transcription1 (Stat1), mRNA	STAT1_PIG (Q764M5) Signal transducer and activator of transcription 1 - Sus scrofa (Pig)	Q4R4G2_CERAE (Q4R4G2) Signal transducer and activator of transcription 1 alpha - Cercopithecus aethiops (Green monkey) (Grivet)	gnl|UG|Gga#S22196906 Gallus gallus mRNA for hypothetical protein, clone 17i9 /cds=p(32,2299) /gb=AJ720431 /gi=53133521 /ug=Gga.11597 /len=3826	TC227960 RF|NP_001012932.1|61098368|NM_001012914 signal transducer and activator of transcription 4 {Gallus gallus} (exp=-1
33	5	6	pgp2n.pk010.k1	0.44	1.3566	7.9e-10	773.506	1	558.309	1	471.372	2	515.137	2	No Hits Found	No Hits Found	UNKNOWN	UNKNOWN	gnl|UG|Gga#S16164120 GGEZLB1009B07.g Limb Bud - LB1 Gallus gallus cDNA clone GGEZLB1009B07, mRNA sequence /clone=GGEZLB1009B07 /gb=CD764051 /gi=32378701 /ug=Gga.29612 /len=754	TC272647
21	17	8	pgf1n.pk008.b11	0.44	1.3566	1.49e-08	747.937	2	540.058	2	799.657	1	807.809	1	nuclear protein matrin 3 [Gallus gallus]	Gallus gallus mRNA for nuclear protein matrin 3, complete cds	MATR3_HUMAN (P43243) Matrin-3 - Homo sapiens (Human)	Q68D11_HUMAN (Q68D11) Hypothetical protein DKFZp686K23100 - Homo sapiens (Human)	gnl|UG|Gga#S19183260 Gallus gallus matrin 3 (MATR3), mRNA /cds=p(328,3036) /gb=NM_204147 /gi=45383821 /ug=Gga.1968 /len=3405	TC228123 UP|Q8UWC5_CHICK (Q8UWC5) Nuclear protein matrin 3, complete
25	14	3	pgp1n.pk013.o5	0.44	1.3566	0.000114	2377.97	1	1603.05	1	1801.36	1	1748.1	1	ribosomal protein S3 (AA 1-243) [Rattus rattus]	Homo sapiens, ribosomal protein S3, clone MGC:32779 IMAGE:4665438,mRNA, complete cds	RS3_RAT (P62909) 40S ribosomal protein S3 - Rattus norvegicus (Rat)	Q5YLW3_MOUSE (Q5YLW3) Ribosomal protein S3 (16 days embryo kidney cDNA, RIKEN full-length enriched library, clone:I920060E02 product:ribosomal protein S3, full insert sequence) (Blastocyst blastocyst cDNA, RIKEN full-length enriched library, clone:I1C0048B	gnl|UG|Gga#S14748965 BX256688 AGENAE Gallus gallus multi-tissues normalized library (gcag) Gallus gallus cDNA clone gcag0001.a.23 3prim, mRNA sequence /clone=gcag0001.a.23 /clone_end=3' /gb=BX256688 /gi=90212091 /ug=Gga.34333 /len=857	TC240518 UP|RS3_MOUSE (P62908) 40S ribosomal protein S3, complete
44	18	18	pgr1n.pk004.c1	0.439	1.35566	3.45e-05	836.659	0	615.685	0	527.054	0	600.412	0	No Hits Found	Homo sapiens KIAA0247 gene product (KIAA0247), mRNA	UNKNOWN	UNKNOWN	gnl|UG|Gga#S6753468 603108716F1 CSEQCHN04 Gallus gallus cDNA clone ChEST52o3 5', mRNA sequence /clone=ChEST52o3 /clone_end=5' /gb=BU216286 /gi=25395877 /ug=Gga.2318 /len=1033	TC246363 similar to UP|Q6PUJ1_PIG (Q6PUJ1) CXCL2, partial (19%)
38	18	8	pgf1n.pk008.p18	0.439	1.35566	4.74e-11	1642	0	1192.89	0	1738.35	1	1728.84	1	ribosomal protein, large P2 [Mus musculus]	Homo sapiens ribosomal protein, large P2 (RPLP2), mRNA	RLA2_RAT (P02401) 60S acidic ribosomal protein P2 - Rattus norvegicus (Rat)	Q6FG96_HUMAN (Q6FG96) RPLP2 protein - Homo sapiens (Human)	gnl|UG|Gga#S33767252 gPGC_EST07131 Embryonic gonadal PGC cDNA Library Gallus gallus cDNA 5', mRNA sequence /clone_end=5' /gb=DR417289 /gi=109667265 /ug=Gga.4542 /len=1385	TC297210
28	10	19	pgr1n.pk008.c13	0.439	1.35566	1.68e-08	454.911	2	332.965	2	NA	NA	NA	NA	putative chloride channel protein 7 [Homo sapiens]	Homo sapiens chloride channel 7 (CLCN7), mRNA	CLCN7_MOUSE (O70496) Chloride channel protein 7 (ClC-7) - Mus musculus (Mouse)	Q6RUT9_MOUSE (Q6RUT9) Chloride channel 7 (Adult male pituitary gland cDNA, RIKEN full-length enriched library, clone:5330412O18 product:chloride channel 7, full insert sequence) - Mus musculus (Mouse)	gnl|UG|Gga#S22197463 Gallus gallus mRNA for hypothetical protein, clone 7i18 /cds=p(58,2466) /gb=AJ719874 /gi=53130407 /ug=Gga.5932 /len=3663	TC228031 RF|NP_001025815.1|71897153|NM_001030644 chloride channel 7 {Gallus gallus} (exp=-1	transport
13	8	2	pgp1n.pk007.d20	0.439	1.35566	0.0014	637.573	3	448.724	3	NA	NA	NA	NA	expressed sequence AI182287 [Mus musculus]	Mus musculus, clone MGC:6813 IMAGE:2648452, mRNA, complete cds	RFBD_SALTY (P26392) dTDP-4-dehydrorhamnose reductase (EC 1.1.1.133) (dTDP-4-keto-L-rhamnose reductase) (dTDP-6-deoxy-L-mannose dehydrogenase) (dTDP-L-rhamnose synthetase) - Salmonella typhimurium	Q5U2R0_RAT (Q5U2R0) Similar to methionine adenosyltransferase II, beta - Rattus norvegicus (Rat)	gnl|UG|Gga#S6769085 603409587F1 CSEQCHN24 Gallus gallus cDNA clone ChEST324n22 5', mRNA sequence /clone=ChEST324n22 /clone_end=5' /gb=BU237227 /gi=25483935 /ug=Gga.11164 /len=822	TC251067
10	9	13	pgl1n.pk006.b9	0.439	1.35566	1.68e-08	492.117	2	359.329	2	NA	NA	NA	NA	nuclear transcription factor Y, gamma; CCAAT-binding transcription factor subunit C; transactivator HSM-1; histone H1 transcription factor large subunit 2A [Homo sapiens]	Homo sapiens, nuclear transcription factor Y, gamma, clone MGC:792 IMAGE:3502903, mRNA, complete cds	NFYC_HUMAN (Q13952) Nuclear transcription factor Y subunit gamma (Nuclear transcription factor Y subunit C) (NF-YC) (CAAT-box DNA-binding protein subunit C) (Transactivator HSM-1/2) - Homo sapiens (Human)	Q5T6K9_HUMAN (Q5T6K9) Nuclear transcription factor Y, gamma - Homo sapiens (Human)	gnl|UG|Gga#S33768862 gPGC_EST08741 Embryonic gonadal PGC cDNA Library Gallus gallus cDNA 5', mRNA sequence /clone_end=5' /gb=DR418899 /gi=109668875 /ug=Gga.8334 /len=1361	TC275753 homologue to UP|NFYC_RAT (Q62725) Nuclear transcription factor Y subunit gamma (Nuclear transcription factor Y subunit C) (NF-YC) (CAAT-box DNA-binding protein subunit C) (CCAAT-binding transcription factor subunit C) (CBF-C), partial (92%)
17	9	4	pgp2n.pk003.i23	0.438	1.35472	0.00141	628.838	3	461.846	3	511.162	3	505.694	3	solute carrier family 25, member 13 (citrin) [Homo sapiens]	Homo sapiens, solute carrier family 25, member 13 (citrin), clone MGC:3379 IMAGE:3604257, mRNA, complete cds	CMC2_HUMAN (Q9UJS0) Calcium-binding mitochondrial carrier protein Aralar2 (Mitochondrial aspartate glutamate carrier 2) (Solute carrier family 25 member 13) (Citrin) - Homo sapiens (Human)	Q546F9_HUMAN (Q546F9) Mitochondrial aspartate-glutamate carrier protein - Homo sapiens (Human)	gnl|UG|Gga#S22196507 Gallus gallus mRNA for hypothetical protein, clone 27c17 /cds=p(62,2089) /gb=AJ720830 /gi=53136144 /ug=Gga.4188 /len=3145	TC228302 RF|NP_001012967.1|61098440|NM_001012949 solute carrier family 25, member 13 (citrin) {Gallus gallus} (exp=-1
9	10	11	pgf1n.pk012.b16	0.438	1.35472	0.000122	478.155	1	359.971	1	NA	NA	NA	NA	No Hits Found	Homo sapiens, hepatic leukemia factor, clone MGC:33822 IMAGE:5288156, mRNA, complete cds	HLF_HUMAN (Q16534) Hepatic leukemia factor - Homo sapiens (Human)	Q6FHS9_HUMAN (Q6FHS9) HLF protein - Homo sapiens (Human)	gnl|UG|Gga#S18605316 Gallus gallus finished cDNA, clone ChEST485a9 /gb=BX936085 /gi=46018895 /ug=Gga.17114 /len=1233	TC250054 Gallus gallus finished cDNA, clone ChEST532f21
42	3	5	pgp2n.pk005.p17	0.436	1.35285	1.22e-09	891.33	1	658.422	1	777.592	3	761.36	3	CREATINE KINASE, UBIQUITOUS MITOCHONDRIAL PRECURSOR (U-MTCK)(MIA-CK) (ACIDIC-TYPE MITOCHONDRIAL CREATINE KINASE)	G.gallus Mia-CK gene	KCRU_CHICK (P70079) Creatine kinase, ubiquitous mitochondrial precursor (EC 2.7.3.2) (U-MtCK) (Mia-CK) (Acidic-type mitochondrial creatine kinase) - Gallus gallus (Chicken)	Q9BE12_MACFA (Q9BE12) Hypothetical protein - Macaca fascicularis (Crab eating macaque) (Cynomolgus monkey)	gnl|UG|Gga#S19183295 Gallus gallus creatine kinase, mitochondrial 1B (CKMT1B), mRNA /cds=p(1,1254) /gb=NM_204182 /gi=45383751 /ug=Gga.13490 /len=1383	BM491295
6	4	9	pgf2c.pk001.b19	0.435	1.35191	4.13e-05	1244.34	0	929.043	0	1036.8	0	1114.48	0	Heterogeneous nuclear ribonucleoprotein H3 (hnRNP H3) (hnRNP 2H9)	Mus musculus similar to heterogeneous nuclear ribonucleoprotein H3, isoform a [Homo sapiens] (LOC216024), mRNA	HNRH3_HUMAN (P31942) Heterogeneous nuclear ribonucleoprotein H3 (hnRNP H3) (hnRNP 2H9) - Homo sapiens (Human)	Q53F48_HUMAN (Q53F48) Heterogeneous nuclear ribonucleoprotein H3 isoform a variant (Fragment) - Homo sapiens (Human)	gnl|UG|Gga#S23830841 Gallus gallus mRNA for hypothetical protein, clone 21b18 /cds=p(209,1237) /gb=AJ851718 /gi=60099042 /ug=Gga.13466 /len=2497	TC257287 RF|NP_001012610.1|60302824|NM_001012592 heterogeneous nuclear ribonucleoprotein H3 (2H9) {Gallus gallus} (exp=-1
7	2	14	pgl1n.pk011.j22	0.433	1.35004	9.45e-11	723.544	0	522.979	0	593.757	0	496.152	0	No Hits Found	Macaca fascicularis testis cDNA clone:QtsA-14148, full insertsequence	UNKNOWN	UNKNOWN	UNKNOWN	TC293038
12	11	4	pgp2n.pk003.l1	0.433	1.35004	7.73e-06	554.196	4	402.928	4	629.162	4	698.246	4	Eukaryotic translation initiation factor 2-alpha kinase 3 precursor(PRKR-like endoplasmic reticulum kinase) (PancreaticeIF2-alpha kinase) (HsPEK)	Homo sapiens eukaryotic translation initiation factor 2-alpha kinase 3 (EIF2AK3), mRNA	E2AK3_HUMAN (Q9NZJ5) Eukaryotic translation initiation factor 2-alpha kinase 3 precursor (EC 2.7.11.1) (PRKR-like endoplasmic reticulum kinase) (Pancreatic eIF2-alpha kinase) (HsPEK) - Homo sapiens (Human)	A0AVH1_HUMAN (A0AVH1) Eukaryotic translation initiation factor 2-alpha kinase 3 - Homo sapiens (Human)	gnl|UG|Gga#S33767408 gPGC_EST07287 Embryonic gonadal PGC cDNA Library Gallus gallus cDNA 5', mRNA sequence /clone_end=5' /gb=DR417445 /gi=109667421 /ug=Gga.26975 /len=1243	TC287832 similar to UP|E2AK3_HUMAN (Q9NZJ5) Eukaryotic translation initiation factor 2-alpha kinase 3 precursor (PRKR-like endoplasmic reticulum kinase) (Pancreatic eIF2-alpha kinase) (HsPEK) , partial (52%)
32	14	2	pgp1n.pk009.d22	0.433	1.35004	8.9e-11	1087.42	0	807.746	0	688.968	1	779.919	1	unnamed protein product [Mus musculus]	Homo sapiens argonaute 4 (AGO4), mRNA	I2C4_HUMAN (Q9HCK5) Eukaryotic translation initiation factor 2C 4 (eIF2C 4) (eIF-2C 4) (Argonaute-4) - Homo sapiens (Human)	Q5VXF0_HUMAN (Q5VXF0) Eukaryotic translation initiation factor 2C, 4 - Homo sapiens (Human)	gnl|UG|Gga#S22198063 Gallus gallus mRNA for hypothetical protein, clone 1a17 /cds=p(358,2742) /gb=AJ719274 /gi=53126150 /ug=Gga.21192 /len=3600	TC238217 UP|I2C4_HUMAN (Q9HCK5) Eukaryotic translation initiation factor 2C 4 (eIF2C 4) (eIF-2C 4) (Argonaute-4), complete
48	14	2	pgp1n.pk008.n19	0.433	1.35004	4.43e-05	3034	0	2226.23	0	2219.45	0	2080.19	0	No Hits Found	Gallus gallus prkdc gene for DNA-dependent protein kinase catalytic subunit, complete cds	AD50_BOVIN (Q27969) Adrenal medulla 50 kDa protein - Bos taurus (Bovine)	Q96SX6_HUMAN (Q96SX6) CDNA FLJ14577 fis, clone NT2RM4001155, moderately similar to ADRENAL MEDULLA 50 KD PROTEIN - Homo sapiens (Human)	gnl|UG|Gga#S6997239 603373990F1 CSEQRBN22 Gallus gallus cDNA clone ChEST285c23 5', mRNA sequence /clone=ChEST285c23 /clone_end=5' /gb=BU482054 /gi=25975631 /ug=Gga.31148 /len=945	TC235727 similar to UP|Q4BKN9_BURVI (Q4BKN9) Prokaryotic Cytochrome C oxidase subunit IV, partial (12%)
8	19	18	pgr1n.pk003.n9	0.432	1.3491	9.83e-11	768.045	0	569.922	0	680.696	0	725.953	0	No Hits Found	No Hits Found	UNKNOWN	UNKNOWN	gnl|UG|Gga#S19181654 Gallus gallus finished cDNA, clone ChEST55g5 /gb=CR353580 /gi=45424968 /ug=Gga.17561 /len=1435	TC232952 Gallus gallus finished cDNA, clone ChEST55g5
26	12	14	pgl1n.pk014.e9	0.432	1.3491	4.76e-05	1386.1	0	967.529	0	1343.68	0	1121.61	0	ribosomal protein L23a; 60S ribosomal protein L23a; melanomadifferentiation-associated gene 20 [Homo sapiens]	Human ribosomal protein L23a mRNA, partial cds	RL23A_RAT (P62752) 60S ribosomal protein L23a - Rattus norvegicus (Rat)	Q4V9X9_MOUSE (Q4V9X9) Rpl23a protein (Fragment) - Mus musculus (Mouse)	gnl|UG|Gga#S33761034 gPGC_EST00913 Embryonic gonadal PGC cDNA Library Gallus gallus cDNA 5', mRNA sequence /clone_end=5' /gb=DR411071 /gi=109661047 /ug=Gga.7631 /len=1356	TC278482 UP|RL23A_HUMAN (P62750) 60S ribosomal protein L23a, complete
2	2	14	pgl1n.pk011.m6	0.431	1.34817	4.96e-05	667.851	0	497.194	0	569.398	2	693.311	2	No Hits Found	Gallus gallus mRNA for putative phosphatase	UNKNOWN	UNKNOWN	gnl|UG|Gga#S6707896 AJ445199 dkfz426 Gallus gallus cDNA clone 95n1r1, mRNA sequence /clone=95n1r1 /gb=AJ445199 /gi=20212420 /ug=Gga.28579 /len=715	TC299139 UP|PHOP1_CHICK (O73884) Phosphoethanolamine/phosphocholine phosphatase (3X11A) , partial (6%)
6	3	11	pgf1n.pk005.g10	0.43	1.34723	9.3e-06	358.593	4	266.413	4	807.446	4	863.838	4	No Hits Found	No Hits Found	UNKNOWN	UNKNOWN	gnl|UG|Gga#S19721121 Gallus gallus finished cDNA, clone ChEST944a7 /gb=CR390355 /gi=46429000 /ug=Gga.9981 /len=1393	TC283113 Gallus gallus finished cDNA, clone ChEST944a7
6	10	7	pgf1n.pk002.b8	0.429	1.3463	0.00184	491.384	3	347.669	3	399.992	4	411.793	4	similar to tuberin-like protein 1; tulip 1 [Homo sapiens]	Mus musculus 15 days embryo head cDNA, RIKEN full-length enriched library, clone:D930015M12 product:hypothetical protein, full insert sequence	UNKNOWN	Q2PPJ7_HUMAN (Q2PPJ7) Akt substrate AS250 - Homo sapiens (Human)	UNKNOWN	DR429116
4	3	13	pgl1n.pk003.h24	0.428	1.34537	0.000591	531.762	2	396.651	2	564.839	2	587.199	2	No Hits Found	Gallus gallus class II cytokine receptor gene cluster, complete sequence	UNKNOWN	UNKNOWN	gnl|UG|Gga#S7015577 603138544F1 CSEQCHL15 Gallus gallus cDNA clone ChEST126h12 5', mRNA sequence /clone=ChEST126h12 /clone_end=5' /gb=BU116474 /gi=25323322 /ug=Gga.32178 /len=905	TC303030 similar to UP|Q789D2_CHICK (Q789D2) Reverse transcriptase (Fragment), partial (8%)
28	8	2	pgp1n.pk006.p23	0.428	1.34537	1.03e-05	690.355	4	511.67	4	744.114	4	729.409	4	hypothetical protein MGC7843 [Mus musculus]	Homo sapiens, Similar to KIAA1007 protein, clone IMAGE:3913601, mRNA, partial cds	NOT1_YEAST (P25655) General negative regulator of transcription subunit 1 - Saccharomyces cerevisiae (Baker's yeast)	Q4KLK6_RAT (Q4KLK6) RGD1308009 protein - Rattus norvegicus (Rat)	gnl|UG|Gga#S19722168 Gallus gallus finished cDNA, clone ChEST727d10 /gb=CR389308 /gi=46427953 /ug=Gga.3127 /len=1680	TC248476 UP|Q9BVZ6_HUMAN (Q9BVZ6) CNOT1 protein (Fragment), partial (82%)
12	20	2	pgp1n.pk009.m20	0.428	1.34537	0.000589	1827.07	2	1330.78	2	1122.89	0	1168.95	0	heterogeneous nuclear ribonucleoprotein A2/B1, isoform A2;heterogeneous nuclear ribonucleoprotein A2;heterogeneous nuclear ribonucleoprotein B1; nuclearribonucleoprotein particle A2 protein [Homo sapiens]	Homo sapiens BAC clone CTB-119C2 from 7p15, complete sequence	UNKNOWN	UNKNOWN	gnl|UG|Gga#S22197894 Gallus gallus mRNA for hypothetical protein, clone 2g17 /cds=p(152,1201) /gb=AJ719443 /gi=53127437 /ug=Gga.4891 /len=1720	TC289556 homologue to UP|Q9TTV2_SAGOE (Q9TTV2) Vitamin D response element binding protein, partial (10%)
6	9	5	pgp2n.pk007.o24	0.427	1.34443	0.00192	561.349	3	410.948	3	577.323	2	622.656	2	Histone deacetylase 4 (HD4)	Gallus gallus chHDAC4 mRNA for histone deacetylase-4, complete cds	HDAC4_CHICK (P83038) Histone deacetylase 4 (HD4) - Gallus gallus (Chicken)	Q6NZM9_MOUSE (Q6NZM9) Histone deacetylase 4 - Mus musculus (Mouse)	gnl|UG|Gga#S19183407 Gallus gallus histone deacetylase 4 (HDAC4), mRNA /cds=p(330,3572) /gb=NM_204313 /gi=45383521 /ug=Gga.3689 /len=4315	TC227827 UP|HDAC4_CHICK (P83038) Histone deacetylase 4 (HD4), complete
48	14	13	pgl1n.pk006.h2	0.427	1.34443	5.75e-05	578.462	0	435.317	0	632.652	1	711.12	1	No Hits Found	No Hits Found	UNKNOWN	UNKNOWN	gnl|UG|Gga#S6997706 603842804F1 CSEQRBN22 Gallus gallus cDNA clone ChEST827g1 5', mRNA sequence /clone=ChEST827g1 /clone_end=5' /gb=BU482972 /gi=25976549 /ug=Gga.9557 /len=732	TC294399
48	9	13	pgl1n.pk004.p8	0.427	1.34443	1.1e-05	374.228	4	277.371	4	NA	NA	NA	NA	KIAA1434 protein [Homo sapiens]	Homo sapiens hypothetical protein KIAA1434 (KIAA1434), mRNA	GDE5_HUMAN (Q9NPB8) Putative glycerophosphodiester phosphodiesterase 5 (EC 3.1.-.-) - Homo sapiens (Human)	Q5QPE9_HUMAN (Q5QPE9) OTTHUMP00000030201 - Homo sapiens (Human)	gnl|UG|Gga#S21512662 Gallus gallus finished cDNA, clone ChEST152i19 /gb=CR733342 /gi=51231659 /ug=Gga.4689 /len=1577	TC250892 similar to UP|Q5QPE9_HUMAN (Q5QPE9) OTTHUMP00000030201, partial (45%)
21	14	14	pnlb.pk0007.g8	0.425	1.34257	6.24e-05	4391.27	0	3378.71	0	3035.48	0	3138.24	0	No Hits Found	No Hits Found	UNKNOWN	UNKNOWN	UNKNOWN	UNKNOWN
6	14	7	pgf1n.pk002.b19	0.424	1.34164	3.7e-09	548.602	1	408.519	1	519.457	1	529.63	1	similar to dJ886K2.3(GALE (UDP-galactose-4-epimerase)) [Homosapiens]	Mus musculus galactose-4-epimerase, UDP (Gale), mRNA	GALE_HUMAN (Q14376) UDP-glucose 4-epimerase (EC 5.1.3.2) (Galactowaldenase) (UDP-galactose 4-epimerase) - Homo sapiens (Human)	Q3T105_BOVIN (Q3T105) GALE protein (Fragment) - Bos taurus (Bovine)	gnl|UG|Gga#S18606567 Gallus gallus finished cDNA, clone ChEST723c15 /gb=BX934834 /gi=41635362 /ug=Gga.9722 /len=1349	TC250427 Gallus gallus finished cDNA, clone ChEST723c15
7	2	5	pgp2n.pk007.e14	0.422	1.33978	6.44e-08	832.782	2	612.137	2	573.392	0	578.04	0	laminin alpha5 chain precursor [Homo sapiens]	No Hits Found	LAMA5_HUMAN (O15230) Laminin alpha-5 chain precursor - Homo sapiens (Human)	Q8TDF8_HUMAN (Q8TDF8) Laminin alpha5 chain precursor - Homo sapiens (Human)	gnl|UG|Gga#S6977594 603368681F1 CSEQRBN19 Gallus gallus cDNA clone ChEST271b21 5', mRNA sequence /clone=ChEST271b21 /clone_end=5' /gb=BU463121 /gi=25952546 /ug=Gga.23241 /len=944	TC274212 homologue to UP|MRAW_BORBR (Q7WFR5) S-adenosyl-methyltransferase mraW , partial (6%)
19	12	17	pgm2n.pk013.n8	0.422	1.33978	4.19e-09	604.332	1	453.175	1	614.915	0	619.304	0	Creatine kinase, sarcomeric mitochondrial precursor (S-MtCK) (Mib-CK) (Basic-type mitochondrial creatine kinase)	Chicken mitochondrial creatine kinase mRNA, 3' end	KCRS_CHICK (P11009) Creatine kinase, sarcomeric mitochondrial precursor (EC 2.7.3.2) (S-MtCK) (Mib-CK) (Basic-type mitochondrial creatine kinase) - Gallus gallus (Chicken)	Q2HYU1_PIG (Q2HYU1) Mitochondrial creatine kinase 2 - Sus scrofa (Pig)	gnl|UG|Gga#S7089575 Chicken mitochondrial creatine kinase mRNA, 3' end /cds=p(1,1204) /gb=M18866 /gi=211525 /ug=Gga.869 /len=1307	TC295458 UP|KCRS_CHICK (P11009) Creatine kinase, sarcomeric mitochondrial precursor (S-MtCK) (Mib-CK) (Basic-type mitochondrial creatine kinase) , complete
15	3	9	pgf1n.pk011.c18	0.422	1.33978	4.33e-09	520.237	1	386.988	1	735.61	2	637.058	2	rap1A protein - turkey	M.gallopavo mRNA for RAP1Aa protein	RAP1A_RAT (P62836) Ras-related protein Rap-1A precursor (Ras-related protein Krev-1) - Rattus norvegicus (Rat)	Q5QPH6_HUMAN (Q5QPH6) RAP1A, member of RAS oncogene family - Homo sapiens (Human)	gnl|UG|Gga#S33765173 gPGC_EST05052 Embryonic gonadal PGC cDNA Library Gallus gallus cDNA 5', mRNA sequence /clone_end=5' /gb=DR415210 /gi=109665186 /ug=Gga.4383 /len=1253	TC256773 UP|P87494_MELGA (P87494) Turkey RAP1Ab (Turkey RAP1Aa), complete
39	4	3	pgp1n.pk011.d22	0.422	1.33978	6.22e-08	1100.86	2	805.447	2	1299.23	2	1262.01	2	cDNA sequence BC005537; hypothetical protein MGC7474 [Mus musculus]	Homo sapiens hypothetical protein FLJ12619 (FLJ12619), mRNA	CF062_MOUSE (Q99LU8) Protein C6orf62 homolog - Mus musculus (Mouse)	Q5SZV8_MOUSE (Q5SZV8) OTTMUSP00000000563 (Osteoclast-like cell cDNA, RIKEN full-length enriched library, clone:I420048J17 product:Ba1-643 homolog) - Mus musculus (Mouse)	gnl|UG|Gga#S20464742 Gallus gallus finished cDNA, clone ChEST320l23 /gb=CR523630 /gi=48842292 /ug=Gga.20197 /len=2142	TC256609 homologue to GB|CAG33573.1|48146701|CR457292 {Homo sapiens} (exp=0
27	3	9	pgf1n.pk010.m2	0.421	1.33886	9.85e-07	441.544	3	335.683	3	489.668	4	552.02	4	DnaJ (Hsp40) homolog, subfamily B, member 6 isoform a; Heat shockprotein J2 [Homo sapiens]	Homo sapiens DnaJ (Hsp40) homolog, subfamily B, member 6 (DNAJB6),transcript variant 2, mRNA	DNJB6_HUMAN (O75190) DnaJ homolog subfamily B member 6 (Heat shock protein J2) (HSJ-2) (MSJ-1) (HHDJ1) (MRJ) - Homo sapiens (Human)	Q59EF2_HUMAN (Q59EF2) DnaJ (Hsp40) homolog, subfamily B, member 6 isoform a variant (Fragment) - Homo sapiens (Human)	gnl|UG|Gga#S23831119 Gallus gallus mRNA for hypothetical protein, clone 4b8 /cds=p(134,1114) /gb=AJ851505 /gi=60098616 /ug=Gga.9160 /len=2641	TC228708 RF|NP_001012574.1|60302762|NM_001012556 DnaJ (Hsp40) homolog, subfamily B, member 6 {Gallus gallus} (exp=-1
43	18	8	pgf1n.pk008.n15	0.421	1.33886	1.49e-05	374.651	4	283.489	4	NA	NA	NA	NA	alpha/beta hydrolase domain containing protein 2; lung alpha/betahydrolase 2 [Homo sapiens]	Mus musculus, RIKEN cDNA 2210009N18 gene, clone MGC:35944IMAGE:5356667, mRNA, complete cds	LBH2_HUMAN (P08910) Abhydrolase domain-containing protein 2 (Protein PHPS1-2) - Homo sapiens (Human)	Q3U5E8_MOUSE (Q3U5E8) 3 days neonate thymus cDNA, RIKEN full-length enriched library, clone:A630029N04 product:abhydrolase domain containing 2, full insert sequence - Mus musculus (Mouse)	gnl|UG|Gga#S19651794 RJA119H04.ab1 RJbrain Gallus gallus cDNA 5', mRNA sequence /clone_end=5' /gb=CN233879 /gi=46337623 /ug=Gga.11127 /len=826	TC250638 homologue to UP|Q3U5E8_MOUSE (Q3U5E8) 3 days neonate thymus cDNA, RIKEN full-length enriched library, clone:A630029N04 product:abhydrolase domain containing 2, full insert sequence, partial (98%)
42	20	7	pgf1n.pk003.k7	0.419	1.337	1.09e-06	411.486	3	305.651	3	NA	NA	NA	NA	hypothetical protein FLJ21562 [Homo sapiens]	Homo sapiens, Similar to hypothetical protein FLJ21562, clone MGC:40256 IMAGE:5212065, mRNA, complete cds	CM018_HUMAN (Q9H714) Protein C13orf18 - Homo sapiens (Human)	Q3TD16_MOUSE (Q3TD16) NOD-derived CD11c +ve dendritic cells cDNA, RIKEN full-length enriched library, clone:F630103B16 product:hypothetical Cysteine-rich region profile/Multihaem cytochrome/Cytochrome c heme-binding site containing protein, full insert seq	gnl|UG|Gga#S29405721 gonad_EST10051 Embryonic gonad cDNA Library Gallus gallus cDNA 5', mRNA sequence /clone_end=5' /gb=CV862575 /gi=82790959 /ug=Gga.8267 /len=1057	TC296239 similar to GB|AAH43488.1|27694087|BC043488 C13orf18 protein {Homo sapiens} (exp=0
27	16	12	pgl1n.pk001.h6	0.419	1.337	0.00026	679.333	1	530.222	1	NA	NA	NA	NA	No Hits Found	No Hits Found	RT17_HUMAN (Q9Y2R5) 28S ribosomal protein S17, mitochondrial precursor (S17mt) (MRP-S17) - Homo sapiens (Human)	Q86X15_HUMAN (Q86X15) Mitochondrial ribosomal protein S17 - Homo sapiens (Human)	gnl|UG|Gga#S33766725 gPGC_EST06604 Embryonic gonadal PGC cDNA Library Gallus gallus cDNA 5', mRNA sequence /clone_end=5' /gb=DR416762 /gi=109666738 /ug=Gga.9753 /len=1371	TC238916 Gallus gallus finished cDNA, clone ChEST727p15
36	16	12	pgl1n.pk001.f1	0.417	1.33515	9.16e-05	555.939	0	413.538	0	390.54	0	431.703	0	transcription factor ets-1, splice form a - chicken	Gallus gallus p54 protein mRNA, complete cds	NAF1_HUMAN (Q15025) Nef-associated factor 1 (Naf1) (TNFAIP3-interacting protein 1) (HIV-1 Nef-interacting protein) (Virion-associated nuclear shuttling protein) (VAN) (hVAN) (Nip40-1) - Homo sapiens (Human)	Q3ZC37_BOVIN (Q3ZC37) Nef-associated factor 1 - Bos taurus (Bovine)	gnl|UG|Gga#S19183041 Gallus gallus c-ets-1 oncogene (LOC396235), mRNA /cds=p(1439,2764) /gb=NM_205298 /gi=45384265 /ug=Gga.4954 /len=2764	TC271096 similar to UP|Q3ZC37_BOVIN (Q3ZC37) Nef-associated factor 1, partial (34%)
6	19	13	pgl1n.pk009.n15	0.417	1.33515	1.26e-06	444.834	3	337.178	3	459.344	3	493.298	3	butyrobetaine (gamma), 2-oxoglutarate dioxygenase 1 (gamma-butyrobetaine hydroxylase) [Mus musculus]	Rattus norvegicus gamma-butyrobetaine hydroxylase (Bbox), mRNA	BODG_MOUSE (Q924Y0) Gamma-butyrobetaine dioxygenase (EC 1.14.11.1) (Gamma-butyrobetaine,2-oxoglutarate dioxygenase) (Gamma-butyrobetaine hydroxylase) (Gamma-BBH) - Mus musculus (Mouse)	Q8WNU7_MACFA (Q8WNU7) Gamma butyrobetaine hydroxylase - Macaca fascicularis (Crab eating macaque) (Cynomolgus monkey)	gnl|UG|Gga#S18956325 Gallus gallus finished cDNA, clone ChEST1010o8 /gb=BX950437 /gi=42600091 /ug=Gga.12310 /len=1488	TC230084 Gallus gallus finished cDNA, clone ChEST1010o8
28	20	10	pgf1n.pk002.l20	0.416	1.33422	0.000292	515.003	1	389.759	1	588.163	4	610.578	4	No Hits Found	No Hits Found	ANR40_MOUSE (Q5SUE8) Ankyrin repeat domain-containing protein 40 - Mus musculus (Mouse)	Q5SUF0_MOUSE (Q5SUF0) Novel protein (5530600A18Rik) - Mus musculus (Mouse)	gnl|UG|Gga#S19181756 Gallus gallus finished cDNA, clone ChEST252c24 /gb=CR353478 /gi=45424733 /ug=Gga.4664 /len=1335	TC256592
35	14	13	pgl1n.pk006.m8	0.416	1.33422	0.000285	422.709	1	315.521	1	537.112	4	612.639	4	similar to RIKEN cDNA 5730454B08 [Mus musculus]	Homo sapiens KIAA0663 gene product (KIAA0663), mRNA	ZC11A_CHICK (Q5ZJJ1) Zinc finger CCCH domain-containing protein 11A - Gallus gallus (Chicken)	Q0D2N5_HUMAN (Q0D2N5) ZC3H11A protein - Homo sapiens (Human)	gnl|UG|Gga#S22196894 Gallus gallus mRNA for hypothetical protein, clone 17l7 /cds=p(306,2477) /gb=AJ720443 /gi=53133545 /ug=Gga.22373 /len=2510	TC257304 homologue to UP|ZC11A_CHICK (Q5ZJJ1) Zinc finger CCCH-type domain-containing protein 11A, partial (14%)
33	8	13	pgl1n.pk003.o17	0.416	1.33422	9.94e-08	391.584	2	286.133	2	NA	NA	NA	NA	Unknown (protein for IMAGE:4241711) [Mus musculus]	Mus musculus calmodulin-like 4 (Calml4), mRNA	CALM_PARTE (P07463) Calmodulin (CaM) - Paramecium tetraurelia	Q3T0E8_BOVIN (Q3T0E8) Similar to calmodulin-like 4 - Bos taurus (Bovine)	gnl|UG|Gga#S14747393 BX276680 AGENAE Gallus gallus multi-tissues normalized library (gcag) Gallus gallus cDNA clone gcag0008.l.12 5prim, mRNA sequence /clone=gcag0008.l.12 /clone_end=5' /gb=BX276680 /gi=90222515 /ug=Gga.6988 /len=1021	TC241223 Gallus gallus finished cDNA, clone ChEST790p2	dans 627
11	19	18	pgr1n.pk003.m15	0.414	1.33237	0.00031	643.644	1	474.411	1	470.529	2	472.709	2	SH2 domain-containing 3C [Homo sapiens]	Mus musculus SH2 domain containing 3C (Sh2d3c), mRNA	SH2D3_HUMAN (Q8N5H7) SH2 domain-containing protein 3C (Novel SH2-containing protein 3) - Homo sapiens (Human)	Q5JU31_HUMAN (Q5JU31) SH2 domain containing 3C - Homo sapiens (Human)	gnl|UG|Gga#S6751203 603754785F1 CSEQCHN04 Gallus gallus cDNA clone ChEST663j21 5', mRNA sequence /clone=ChEST663j21 /clone_end=5' /gb=BU217466 /gi=25398941 /ug=Gga.31760 /len=919	TC234678 similar to UP|Q5JU31_HUMAN (Q5JU31) SH2 domain containing 3C, partial (88%)
14	3	3	pgp1n.pk010.l22	0.414	1.33237	1.53e-06	856.828	3	663.347	3	755.792	4	735.015	4	Pyruvate kinase, muscle isozyme	chicken muscle pyruvate kinase (pk) mrna, complete sequence	KPYK_CHICK (P00548) Pyruvate kinase muscle isozyme (EC 2.7.1.40) - Gallus gallus (Chicken)	Q3ZC87_BOVIN (Q3ZC87) LOC512571 protein (Fragment) - Bos taurus (Bovine)	gnl|UG|Gga#S19183835 Gallus gallus pyruvate kinase, muscle (PKM2), mRNA /cds=p(81,1673) /gb=NM_205469 /gi=45382650 /ug=Gga.4299 /len=2354	TC229860 homologue to GB|AAA49020.1|212571|CHKPKG7 pyruvate kinase {Gallus gallus} (exp=-1
9	17	8	pgf1n.pk008.g19	0.414	1.33237	6.42e-10	536.118	0	406.389	0	753.029	3	774.773	3	reverse transcriptase, pol-like - chicken (fragment)	Gallus gallus clone WAG-65N20, complete sequence	UNKNOWN	UNKNOWN	UNKNOWN	UNKNOWN
38	11	19	pgr1n.pk006.o5	0.414	1.33237	6.41e-10	1314.12	0	952.666	0	1378.43	0	1304.99	0	Kininogen, HMW I precursor (Thiol proteinase inhibitor) [Contains: Bradykinin]	No Hits Found	KNG1_HUMAN (P01042) Kininogen-1 precursor (Alpha-2-thiol proteinase inhibitor) [Contains: Kininogen-1 heavy chain	Low molecular weight growth-promoting factor] - Homo sapien	Q6PAU9_HUMAN (Q6PAU9) Kininogen 1 - Homo sapiens (Human)	UNKNOWN
18	8	9	pgf1n.pk012.k22	0.414	1.33237	0.0497	2160.1	0	1754.72	0	1619.45	0	2286.76	0	Serine/threonine-protein kinase Sgk (Serum/glucocorticoid-regulated kinase)	Homo sapiens serum/glucocorticoid regulated kinase (SGK), mRNA	SGK1_RABIT (Q9XT18) Serine/threonine-protein kinase Sgk1 (EC 2.7.11.1) (Serum/glucocorticoid-regulated kinase 1) - Oryctolagus cuniculus (Rabbit)	Q68G05_RAT (Q68G05) Serum/glucocorticoid regulated kinase - Rattus norvegicus (Rat)	gnl|UG|Gga#S17053227 Gallus gallus serum- and glucocorticoid-induced kinase mRNA, complete cds /cds=p(38,1336) /gb=AY380825 /gi=37181049 /ug=Gga.9334 /len=2409	TC228915 UP|Q6U1I9_CHICK (Q6U1I9) Serum-and glucocorticoid-induced kinase, complete
7	12	2	pgp1n.pk007.h11	0.412	1.33053	0.000333	673.133	1	489.35	1	613.091	2	569.402	2	tyrosine 3-monooxgenase/tryptophan 5-monooxgenase activationprotein, gamma polypeptide; 14-3-3 proteingamma-subtype; tyrosine 3/tryptophan 5 -monooxygenaseactivation protein, gamma polypeptide [Rattusnorvegicus]	Rattus norvegicus tyrosine 3-monooxgenase/tryptophan 5-monooxgenase activation protein, gamma polypeptide (Ywhag), mRNA	1433G_RAT (P61983) 14-3-3 protein gamma - Rattus norvegicus (Rat)	Q4R5L9_MACFA (Q4R5L9) Brain cDNA, clone: QccE-13821, similar to human tyrosine 3-monooxygenase/tryptophan 5-monooxygenaseactivation protein, eta polypeptide (YWHAH), - Macaca fascicularis (Crab eating macaque) (Cynomolgus monkey)	gnl|UG|Gga#S23831025 Gallus gallus mRNA for hypothetical protein, clone 5e12 /cds=p(148,891) /gb=AJ851534 /gi=60098674 /ug=Gga.9354 /len=3348	TC228162 GB|AAA13844.1|265430|S55305 14-3-3 protein gamma subtype {Rattus sp.} (exp=-1
16	18	9	pgf2n.pk004.o20	0.412	1.33053	0.000113	6052.23	0	4663.79	0	2408.63	0	2607.63	0	unnamed protein product [Mus musculus]	Chicken mRNA for histone H3.3B	H33_XENTR (Q6P823) Histone H3.3 - Xenopus tropicalis (Western clawed frog) (Silurana tropicalis)	Q1W2A9_9HEMI (Q1W2A9) Putative H3 histone, family 3A - Graphocephala atropunctata	gnl|UG|Gga#S33762940 gPGC_EST02819 Embryonic gonadal PGC cDNA Library Gallus gallus cDNA 5', mRNA sequence /clone_end=5' /gb=DR412977 /gi=109662953 /ug=Gga.4770 /len=1403	TC283389 homologue to UP|Q9D0H3_MOUSE (Q9D0H3) 10 days embryo whole body cDNA, RIKEN full-length enriched library, clone:2610017D13 product:H3 histone, family 3B, full insert sequence, complete
40	4	7	pgp2n.pk009.c1	0.412	1.33053	0.00855	342.094	4	268.171	4	NA	NA	NA	NA	Unknown (protein for MGC:26097) [Homo sapiens]	Homo sapiens metastasis suppressor protein mRNA, complete cds	MTSS1_HUMAN (O43312) Metastasis suppressor protein 1 (Missing in metastasis protein) (Metastasis suppressor YGL-1) - Homo sapiens (Human)	Q6ZT16_HUMAN (Q6ZT16) CDNA FLJ45044 fis, clone BRAWH3021574 - Homo sapiens (Human)	gnl|UG|Gga#S22198065 Gallus gallus mRNA for hypothetical protein, clone 1a13 /cds=p(511,2616) /gb=AJ719272 /gi=53126127 /ug=Gga.13313 /len=2945	TC257753 homologue to RF|NP_001026125.1|71896555|NM_001030954 metastasis suppressor 1 {Gallus gallus} (exp=-1
29	6	9	pgf1n.pk012.d24	0.411	1.32961	0.001	459.164	2	338.979	2	320.641	1	366.665	1	Rho guanine nucleotide exchange factor 3; RhoGEF protein; 59.8 kDAprotein [Homo sapiens]	Macaca fascicularis brain cDNA, clone:QccE-16434	ARHG3_HUMAN (Q9NR81) Rho guanine nucleotide exchange factor 3 (Exchange factor found in platelets and leukemic and neuronal tissues) (XPLN) - Homo sapiens (Human)	Q4QQI5_HUMAN (Q4QQI5) Hypothetical protein (Fragment) - Homo sapiens (Human)	gnl|UG|Gga#S22197727 Gallus gallus mRNA for hypothetical protein, clone 4i12 /cds=p(182,1756) /gb=AJ719610 /gi=53128076 /ug=Gga.22004 /len=3727	TC227997 RF|NP_001025766.1|71895419|NM_001030595 Rho guanine nucleotide exchange factor 3 {Gallus gallus} (exp=-1
12	18	15	pgm2n.pk004.f18	0.411	1.32961	0.000118	3881.05	0	2827.21	0	2034.7	0	2122.41	0	CCR4 carbon catabolite repression 4-like (S. cerevisiae); CCR4-like(carbon catabolite repression 4, S. cerevisiae) [Homosapiens]	Gallus gallus Nocturnin (MNOC) gene, exon II and partial cds	NOCT_HUMAN (Q9UK39) Nocturnin (CCR4 protein homolog) - Homo sapiens (Human)	Q14D51_HUMAN (Q14D51) CCR4 carbon catabolite repression 4-like (S. cerevisiae) - Homo sapiens (Human)	gnl|UG|Gga#S33762027 gPGC_EST01906 Embryonic gonadal PGC cDNA Library Gallus gallus cDNA 5', mRNA sequence /clone_end=5' /gb=DR412064 /gi=109662040 /ug=Gga.1210 /len=1367	TC282056 UP|Q71H64_CHICK (Q71H64) Nocturnin, complete
21	1	2	pgp1n.pk003.j1	0.41	1.32869	9.85e-10	922.765	0	689.128	0	611.81	2	584.699	2	VAMP (vesicle-associated membrane protein)-associated protein B andC; VAMP-associated protein C; VAMP-associated protein B;VAMP-associated 33 kDa protein [Homo sapiens]	Homo sapiens, VAMP (vesicle-associated membrane protein)-associatedprotein B and C, clone MGC:1832 IMAGE:3543354, mRNA,complete cds	VAPB_HUMAN (O95292) Vesicle-associated membrane protein-associated protein B/C (VAMP-associated protein B/C) (VAMP-B/VAMP-C) (VAP-B/VAP-C) - Homo sapiens (Human)	Q53XM7_HUMAN (Q53XM7) VAMP (Vesicle-associated membrane protein)-associated protein B and C - Homo sapiens (Human)	gnl|UG|Gga#S22196896 Gallus gallus mRNA for hypothetical protein, clone 17k23 /cds=p(29,760) /gb=AJ720441 /gi=53133541 /ug=Gga.22093 /len=1818	TC229595 RF|NP_001006296.1|57529406|NM_001006296 VAMP (vesicle-associated membrane protein)-associated protein B and C {Gallus gallus} (exp=-1
27	19	7	pgf1n.pk002.l5	0.41	1.32869	9.21e-10	800.128	0	602.765	0	604.814	0	646.732	0	eukaryotic initiation factor 5 (eIF-5) [Rattus norvegicus]	Homo sapiens eukaryotic translation initiation factor 5 (EIF5), mRNA	IF5_RAT (Q07205) Eukaryotic translation initiation factor 5 (eIF-5) - Rattus norvegicus (Rat)	Q3TQR3_MOUSE (Q3TQR3) 2 cells egg cDNA, RIKEN full-length enriched library, clone:B020023P12 product:eukaryotic translation initiation factor 5, full insert sequence (Activated spleen cDNA, RIKEN full-length enriched library, clone:F830033B03 product:eukar	gnl|UG|Gga#S22196493 Gallus gallus mRNA for hypothetical protein, clone 27j21 /cds=p(298,1590) /gb=AJ720844 /gi=53136314 /ug=Gga.8906 /len=1908	TC229488 RF|NP_001006488.1|57529904|NM_001006488 eukaryotic translation initiation factor 5 {Gallus gallus} (exp=-1
36	9	9	pgf2c.pk001.h19	0.409	1.32777	1.04e-09	658.448	0	495.496	0	449.928	0	481.068	0	mitochondrial ribosomal protein L15 [Homo sapiens]	Homo sapiens mitochondrial ribosomal protein L15 (MRPL15), nucleargene encoding mitochondrial protein, mRNA	RM15_CHICK (Q5ZKT8) 39S ribosomal protein L15, mitochondrial precursor (L15mt) (MRP-L15) - Gallus gallus (Chicken)	Q8T9L3_DROME (Q8T9L3) GM01846p - Drosophila melanogaster (Fruit fly)	gnl|UG|Gga#S22197341 Gallus gallus mRNA for hypothetical protein, clone 9c23 /cds=p(42,935) /gb=AJ719996 /gi=53130651 /ug=Gga.7129 /len=1185	TC230530 RF|NP_001006388.1|57530398|NM_001006388 mitochondrial ribosomal protein L15 {Gallus gallus} (exp=-1	RNAr
9	18	15	pgm2n.pk004.e20	0.409	1.32777	4.32e-24	1040.94	0	775.357	0	652.765	0	704.877	0	Similar to zinc finger protein 207 [Homo sapiens]	Homo sapiens, Similar to zinc finger protein 207, clone MGC:8548 IMAGE:2822814, mRNA, complete cds	ZN207_HUMAN (O43670) Zinc finger protein 207 - Homo sapiens (Human)	Q3B7M0_BOVIN (Q3B7M0) Similar to zinc finger protein 207 - Bos taurus (Bovine)	gnl|UG|Gga#S29403024 gonad_EST07354 Embryonic gonad cDNA Library Gallus gallus cDNA 5', mRNA sequence /clone_end=5' /gb=CV859878 /gi=82788262 /ug=Gga.23683 /len=1251	TC251721 homologue to GB|AAH02372.1|12803137|BC002372 zinc finger protein 207, isoform b {Homo sapiens} (exp=-1
21	1	15	pgl1n.pk004.j18	0.409	1.32777	1.08e-09	1550.18	0	1138.3	0	670.955	0	721.304	0	mitochondrial carrier homolog 2 [Gallus gallus]	Gallus gallus Mtch2 mRNA for mitochondrial carrier homolog 2, complete cds	MTCH2_PONPY (Q5R5M0) Mitochondrial carrier homolog 2 - Pongo pygmaeus (Orangutan)	Q53G34_HUMAN (Q53G34) Mitochondrial carrier homolog 2 variant (Fragment) - Homo sapiens (Human)	gnl|UG|Gga#S6901494 603474238F1 CSEQCHN70 Gallus gallus cDNA clone ChEST355k10 5', mRNA sequence /clone=ChEST355k10 /clone_end=5' /gb=BU357184 /gi=25865185 /ug=Gga.2850 /len=1160	TC230964 UP|Q9PVL6_CHICK (Q9PVL6) Mitochondrial carrier homolog 2, complete
1	7	1	pgp1c.pk002.g15	0.408	1.32685	1.23e-09	678.415	0	506.612	0	510	4	575.122	4	similar to 6-phosphogluconate dehydrogenase, decarboxylating [Homo sapiens]	Homo sapiens phosphogluconate dehydrogenase (PGD), mRNA	6PGD_HUMAN (P52209) 6-phosphogluconate dehydrogenase, decarboxylating (EC 1.1.1.44) - Homo sapiens (Human)	Q4VXH6_HUMAN (Q4VXH6) 6-phosphogluconate dehydrogenase, decarboxylating - Homo sapiens (Human)	gnl|UG|Gga#S22196693 Gallus gallus mRNA for hypothetical protein, clone 22k15 /cds=p(87,1538) /gb=AJ720644 /gi=53134114 /ug=Gga.1282 /len=1718	TC232058 homologue to UP|Q4VXH6_HUMAN (Q4VXH6) 6-phosphogluconate dehydrogenase, decarboxylating, complete
31	14	2	QC1.3	0.408	1.32685	0.00941	5528.89	4	4399.27	4	NA	NA	NA	NA	beta actin		UNKNOWN	UNKNOWN	UNKNOWN	UNKNOWN
43	19	8	pgf1n.pk007.i12	0.407	1.32593	0.000392	508.942	1	374.892	1	472.526	0	487.934	0	programmed cell death 8 isoform 2; apoptosis-inducing factor [Homo sapiens]	Mus musculus programmed cell death 8 (Pdcd8), mRNA	PDCD8_RAT (Q9JM53) Programmed cell death protein 8, mitochondrial precursor (EC 1.-.-.-) (Apoptosis-inducing factor) - Rattus norvegicus (Rat)	Q924M6_RAT (Q924M6) Apoptosis-inducing factor - Rattus norvegicus (Rat)	gnl|UG|Gga#S22196220 Gallus gallus mRNA for hypothetical protein, clone 35l12 /cds=p(43,1818) /gb=AJ721117 /gi=53136893 /ug=Gga.4923 /len=1967	TC229416 RF|NP_001007491.1|55926141|NM_001007490 programmed cell death 8 (apoptosis-inducing factor) {Gallus gallus} (exp=-1
20	14	19	pgr1n.pk008.e17	0.407	1.32593	1.59e-08	643.997	1	481.553	1	504.179	0	532.032	0	No Hits Found	Chicken CR1 repetitive element, CR1CMa, downstream of cCM1 gene	UNKNOWN	UNKNOWN	gnl|UG|Gga#S19629680 Gallus gallus finished cDNA, clone ChEST385i19 /gb=CR385627 /gi=46238386 /ug=Gga.15853 /len=1308	TC258670 homologue to UP|Q08514_CHICK (Q08514) Gallus gallus POL-like (Fragment), partial (5%)
24	6	8	pgf1n.pk006.n16	0.407	1.32593	0.00963	367.533	4	271.427	4	NA	NA	NA	NA	unnamed protein product [Homo sapiens]	Anas platyrhynchos 18S ribosomal RNA gene, complete sequence	BRE1A_CHICK (Q5ZLS3) Ubiquitin-protein ligase BRE1A (EC 6.3.2.-) (BRE1-A) (RING finger protein 20) - Gallus gallus (Chicken)	Q2TB34_HUMAN (Q2TB34) Ring finger protein 20 - Homo sapiens (Human)	gnl|UG|Gga#S22197676 Gallus gallus mRNA for hypothetical protein, clone 5a23 /cds=p(89,3043) /gb=AJ719661 /gi=53128641 /ug=Gga.22436 /len=3386	TC228139 UP|BRE1A_CHICK (Q5ZLS3) Ubiquitin-protein ligase BRE1A (BRE1-A) (RING finger protein 20) , complete
40	6	13	pgl1n.pk003.m9	0.406	1.32501	1.38e-09	439.484	0	332.763	0	365.713	1	419.826	1	sperm tail protein SHIPPO1; h-Shippo 1 [Homo sapiens]	No Hits Found	BOREA_PONPY (Q5RBS5) Borealin (Cell division cycle-associated protein 8) - Pongo pygmaeus (Orangutan)	Q2TBH0_BOVIN (Q2TBH0) Hypothetical protein - Bos taurus (Bovine)	gnl|UG|Gga#S19627855 Gallus gallus finished cDNA, clone ChEST485g18 /gb=CR387451 /gi=46240210 /ug=Gga.4761 /len=1659	TC272456 similar to UP|Q96AM3_HUMAN (Q96AM3) Cell division cycle associated 8, partial (17%)
41	1	2	pgp1n.pk003.b24	0.405	1.32409	1.64e-09	928.689	0	692.53	0	517.624	0	544.676	0	unnamed protein product [Mus musculus]	Homo sapiens, heterogeneous nuclear ribonucleoprotein H1 (H), clone MGC:8619 IMAGE:2961378, mRNA, complete cds	HNRH1_HUMAN (P31943) Heterogeneous nuclear ribonucleoprotein H (hnRNP H) - Homo sapiens (Human)	Q8C2Q7_MOUSE (Q8C2Q7) 2 days neonate thymus thymic cells cDNA, RIKEN full-length enriched library, clone:E430005G16 product:heterogeneous nuclear ribonucleoprotein H1, full insert sequence (Heterogeneous nuclear ribonucleoprotein H1) - Mus musculus (Mouse)	gnl|UG|Gga#S22197848 Gallus gallus mRNA for hypothetical protein, clone 2m14 /cds=p(212,1690) /gb=AJ719489 /gi=53127637 /ug=Gga.4880 /len=2803	TC232267 UP|Q6WNG8_CHICK (Q6WNG8) Heterogeneous nuclear ribonucleoprotein H1-like protein, partial (95%)
35	16	3	pgp1n.pk013.m11	0.405	1.32409	1.8e-08	781.828	1	577.4	1	668.029	1	693.514	1	No Hits Found	No Hits Found	UNKNOWN	UNKNOWN	gnl|UG|Gga#S6805640 603531387F1 CSEQCHN53 Gallus gallus cDNA clone ChEST486m21 5', mRNA sequence /clone=ChEST486m21 /clone_end=5' /gb=BU274233 /gi=25545183 /ug=Gga.21388 /len=1089	TC292789 Gallus gallus finished cDNA, clone ChEST578k12
46	4	6	pgp2n.pk009.k5	0.405	1.32409	0.00015	7592.19	0	5998.57	0	4061.41	0	4639.52	0	SH3 domain binding glutamic acid-rich protein like 3; SH3BGRL3-likeprotein [Homo sapiens]	Homo sapiens SH3 domain binding glutamic acid-rich protein like 3(SH3BGRL3), mRNA	SH3L3_HUMAN (Q9H299) SH3 domain-binding glutamic acid-rich-like protein 3 (SH3 domain-binding protein 1) (SH3BP-1) - Homo sapiens (Human)	Q86Z22_HUMAN (Q86Z22) Hypothetical protein - Homo sapiens (Human)	gnl|UG|Gga#S19726219 Gallus gallus finished cDNA, clone ChEST608f10 /gb=CR388606 /gi=46427221 /ug=Gga.4720 /len=1147	TC243888 homologue to PDB|1SJ6_A|62737953|1SJ6_A Chain A, Nmr Structure And Regulated Expression In Apl Cell Of Human Sh3bgrl3. {Homo sapiens} (exp=-1
10	14	10	pgf1n.pk003.e5	0.404	1.32317	0.000155	538.685	0	392.157	0	412.008	3	438.225	3	No Hits Found	Homo sapiens LOC147671 (LOC147671), mRNA	TOB2_HUMAN (Q14106) Tob2 protein (Transducer of erbB-2 2) - Homo sapiens (Human)	Q6FHR7_HUMAN (Q6FHR7) TOB2 protein (Fragment) - Homo sapiens (Human)	gnl|UG|Gga#S23831177 Gallus gallus mRNA for hypothetical protein, clone 3d3 /cds=p(349,1371) /gb=AJ851447 /gi=60098500 /ug=Gga.6290 /len=4006	TC263683 RF|NP_001012552.1|60302720|NM_001012534 transducer of ERBB2, 2 {Gallus gallus} (exp=-1
20	9	12	pnfb.pk0002.f9	0.404	1.32317	1.69e-09	533.508	0	400.133	0	610.418	2	511.662	2	No Hits Found	No Hits Found	UNKNOWN	UNKNOWN	UNKNOWN	UNKNOWN
11	2	13	pgl1n.pk004.k11	0.404	1.32317	1.67e-09	786.002	0	584.552	0	578.88	1	642.783	1	hypothetical protein MGC38524 [Mus musculus]	Homo sapiens, Similar to hypothetical protein FLJ22329, cloneMGC:10076 IMAGE:3896681, mRNA, complete cds	PLOD_MIMIV (Q5UQC3) Probable procollagen-lysine,2-oxoglutarate 5-dioxygenase (EC 1.14.11.4) (Lysyl hydroxylase) (LH) - Mimivirus	Q8NBJ5_HUMAN (Q8NBJ5) CDNA PSEC0241 fis, clone NT2RP3000234, moderately similar to Homo sapiens cerebral cell adhesion molecule mRNA (Glycosyltransferase 25 domain containing 1) - Homo sapiens (Human)	gnl|UG|Gga#S19182716 Gallus gallus finished cDNA, clone ChEST343d11 /gb=CR352518 /gi=45422161 /ug=Gga.9807 /len=1120	TC272219 Gallus gallus finished cDNA, clone ChEST343d11
9	13	9	pgf2c.pk001.p22	0.402	1.32134	2.05e-09	2525.85	0	1863.18	0	2663.71	0	2593.52	0	unnamed protein product [Homo sapiens]	Gallus gallus myeloid cell leukemia protein MCL-1 mRNA, partial cds	UNKNOWN	Q08DA0_BOVIN (Q08DA0) Similar to F08G12.1 - Bos taurus (Bovine)	gnl|UG|Gga#S6752893 603104857F1 CSEQCHN04 Gallus gallus cDNA clone ChEST42a16 5', mRNA sequence /clone=ChEST42a16 /clone_end=5' /gb=BU222527 /gi=25412225 /ug=Gga.25252 /len=954	TC261019
7	13	14	pnl1s.pk003.e11	0.402	1.32134	0.000169	24677.3	0	19471.8	0	13848.3	0	15585.8	0	No Hits Found	Zea mays PCO118531 mRNA sequence	UNKNOWN	UNKNOWN	UNKNOWN	UNKNOWN
33	19	6	pgp1n.pk008.o21	0.401	1.32042	2.67e-08	962.031	1	723.857	1	738.123	0	880.427	0	calsyntenin 3 [Rattus norvegicus]	Mus musculus calsyntenin 3 (Cs3), mRNA	CSTN3_MOUSE (Q99JH7) Calsyntenin-3 precursor - Mus musculus (Mouse)	Q544R0_MOUSE (Q544R0) Adult male olfactory brain cDNA, RIKEN full-length enriched library, clone:6430521A21 product:CALSYNTENIN-3, full insert sequence - Mus musculus (Mouse)	gnl|UG|Gga#S7017115 603142119F1 CSEQCHL16 Gallus gallus cDNA clone ChEST135f6 5', mRNA sequence /clone=ChEST135f6 /clone_end=5' /gb=BU119544 /gi=25328557 /ug=Gga.27769 /len=1064	TC252685 similar to UP|Q5UE57_HUMAN (Q5UE57) Alcadein beta, partial (48%)
23	5	15	pgl1n.pk005.a23	0.401	1.32042	3.9e-05	363.097	4	276.345	4	NA	NA	NA	NA	dynein light chain 2; RIKEN cDNA 1700064A15 gene [Mus musculus]	Mus musculus, dynein light chain 2, clone MGC:49698 IMAGE:4459858,mRNA, complete cds	DYL2_RAT (Q78P75) Dynein light chain 2, cytoplasmic (Dynein light chain LC8-type 2) - Rattus norvegicus (Rat)	Q6XHU7_DROYA (Q6XHU7) Similar to Drosophila melanogaster ctp (Fragment) - Drosophila yakuba (Fruit fly)	gnl|UG|Gga#S33766175 gPGC_EST06054 Embryonic gonadal PGC cDNA Library Gallus gallus cDNA 5', mRNA sequence /clone_end=5' /gb=DR416212 /gi=109666188 /ug=Gga.17308 /len=1376	TC272791 GB|1RE6_A|47168752|1RE6_A Chain A, Localisation Of Dynein Light Chains 1 And 2 And Their Pro- Apoptotic Ligands. {Mus musculus} (exp=-1
35	18	5	pgp2n.pk009.m24	0.4	1.31951	4.03e-05	584.459	4	444.828	4	490.705	3	562.289	3	expressed sequence AL024221 [Mus musculus]	Homo sapiens similar to Out at first protein (LOC220323), mRNA	OAF_DROME (Q9NLA6) Out at first protein [Contains: Out at first short protein] - Drosophila melanogaster (Fruit fly)	Q86UD1_HUMAN (Q86UD1) OAF homolog (Drosophila) (NS5ATP13TP2) - Homo sapiens (Human)	gnl|UG|Gga#S18337939 Gallus gallus clone V/NheI 1 unknown mRNA /cds=p(83,895) /gb=AF257773 /gi=33339256 /ug=Gga.5993 /len=1966	TC229402 similar to GB|AAH47726.1|28838376|BC047726 NS5ATP13TP2 protein {Homo sapiens} (exp=-1
5	9	5	pgp2n.pk007.o14	0.4	1.31951	0.00141	877.279	2	690.047	2	580.16	2	600.301	2	Rho guanine nucleotide exchange factor (GEF) 11; Rho guanine exchange factor (GEF) 11; RhoA-specific guanine nucleotide exchange factor; RhoGEF glutamate transport modulator; glutamate transporter EAAT4-associated protein 48 [Homo sapiens]	Homo sapiens Rho guanine nucleotide exchange factor (GEF) 11 (ARHGEF11), mRNA	ARHGB_HUMAN (O15085) Rho guanine nucleotide exchange factor 11 (PDZ-RhoGEF) - Homo sapiens (Human)	Q5VY40_HUMAN (Q5VY40) Rho guanine nucleotide exchange factor (GEF) 11 - Homo sapiens (Human)	gnl|UG|Gga#S25682266 naw23c03.y1 Chicken eye (hatched). Unnormalized (naw) Gallus gallus cDNA clone naw23c03 5', mRNA sequence /clone=naw23c03 /clone_end=5' /gb=DR425826 /gi=68327842 /ug=Gga.23411 /len=805	TC272526 similar to UP|Q6PFW2_HUMAN (Q6PFW2) Rho guanine nucleotide exchange factor (GEF) 11, isoform 2, partial (30%)
17	7	13	pgl1n.pk003.b21	0.4	1.31951	0.00143	894.143	2	669.339	2	603.107	3	609.257	3	HSPC266 [Homo sapiens]	Homo sapiens methyltransferase like 2 (METTL2), mRNA	METL2_HUMAN (Q96IZ6) Methyltransferase-like protein 2 (EC 2.1.1.-) - Homo sapiens (Human)	Q6P1Q9_HUMAN (Q6P1Q9) METTL2B protein (Fragment) - Homo sapiens (Human)	gnl|UG|Gga#S22196251 Gallus gallus mRNA for hypothetical protein, clone 34l11 /cds=p(25,1137) /gb=AJ721086 /gi=53136831 /ug=Gga.6308 /len=1480	TC230052 RF|NP_001006329.1|57530538|NM_001006329 methyltransferase like 2 {Gallus gallus} (exp=-1
38	6	13	pgl1n.pk003.m8	0.399	1.31859	3.07e-08	527.299	1	396.187	1	433.964	3	479.811	3	similar to Hypothetical protein KIAA0539 [Mus musculus]	No Hits Found	NPA1P_HUMAN (O60287) Nucleolar preribosomal-associated protein 1 (Fragment) - Homo sapiens (Human)	Q68UT2_PANTR (Q68UT2) MRNA for KIAA0539 protein (Fragment) - Pan troglodytes (Chimpanzee)	gnl|UG|Gga#S7032390 603121143F1 CSEQCHL22 Gallus gallus cDNA clone ChEST83e11 5', mRNA sequence /clone=ChEST83e11 /clone_end=5' /gb=BU132723 /gi=25344865 /ug=Gga.28730 /len=940	TC293156 weakly similar to UP|NPA1P_HUMAN (O60287) Nucleolar preribosomal-associated protein 1 (Fragment), partial (6%)
7	19	12	pgl1c.pk002.k3	0.399	1.31859	3.39e-07	532.406	2	394.606	2	489.011	4	563.1	4	PUTATIVE STEROID DEHYDROGENASE SPM2	Anas platyrhynchos mRNA for steroid dehydrogenase, complete cds	DHB12_ANAPL (O57314) Estradiol 17-beta-dehydrogenase 12 (EC 1.1.1.62) (17-beta-HSD 12) (17-beta-hydroxysteroid dehydrogenase 12) - Anas platyrhynchos (Domestic duck)	Q0VGQ1_MOUSE (Q0VGQ1) Hydroxysteroid (17-beta) dehydrogenase 12 - Mus musculus (Mouse)	gnl|UG|Gga#S7045255 603159668F1 CSEQRBL03 Gallus gallus cDNA clone ChEST179g18 5', mRNA sequence /clone=ChEST179g18 /clone_end=5' /gb=BU409693 /gi=25902364 /ug=Gga.18930 /len=1031	TC251877 similar to GB|BAA23765.1|2665393|AB009304 steroid dehydrogenase {Anas platyrhynchos} (exp=-1
24	3	2	pgp1n.pk003.k11	0.399	1.31859	0.000191	7074.42	0	5550.58	0	3913.85	0	4439.9	0	PHOSPHATIDYLSERINE DECARBOXYLASE PROENZYME	Homo sapiens phosphatidylserine decarboxylase (PISD), mRNA	PISD_PONPY (Q5R8I8) Phosphatidylserine decarboxylase proenzyme (EC 4.1.1.65) [Contains: Phosphatidylserine decarboxylase alpha chain	Q5THK3_HUMAN	UNKNOWN	BU235162
21	10	8	pgf1n.pk006.n7	0.399	1.31859	2.93e-09	412.475	0	312.977	0	NA	NA	NA	NA	similar to myosin X [Mus musculus]	Mus musculus similar to myosin X [Mus musculus] (LOC268789), mRNA	MYO10_HUMAN (Q9HD67) Myosin-10 (Myosin X) - Homo sapiens (Human)	Q8R3S0_MOUSE (Q8R3S0) Myo10 protein (Fragment) - Mus musculus (Mouse)	gnl|UG|Gga#S29398489 gonad_EST02819 Embryonic gonad cDNA Library Gallus gallus cDNA 5', mRNA sequence /clone_end=5' /gb=CV855343 /gi=82783727 /ug=Gga.1964 /len=867	TC277837 homologue to UP|Q8R3S0_MOUSE (Q8R3S0) Myo10 protein (Fragment), partial (16%)
28	15	8	pgf1n.pk008.a11	0.398	1.31768	0.000552	570.04	1	431.05	1	466.018	2	484.54	2	far upstream element (FUSE) binding protein 1 [Homo sapiens]	Homo sapiens, far upstream element (FUSE) binding protein 1, cloneMGC:29580 IMAGE:4891583, mRNA, complete cds	FUBP1_HUMAN (Q96AE4) Far upstream element-binding protein 1 (FUSE-binding protein 1) (FBP) (DNA helicase V) (HDH V) - Homo sapiens (Human)	Q08DJ3_BOVIN (Q08DJ3) Similar to Far upstream element binding protein 1 (FUSE binding protein 1) (FBP) (DNA helicase V) (HDH V) - Bos taurus (Bovine)	gnl|UG|Gga#S22196313 Gallus gallus mRNA for hypothetical protein, clone 32l4 /cds=p(116,1999) /gb=AJ721024 /gi=53136707 /ug=Gga.8479 /len=2363	TC228985 RF|NP_001006535.1|57529674|NM_001006535 far upstream element (FUSE) binding protein 1 {Gallus gallus} (exp=-1
15	7	1	pgp1c.pk002.b8	0.398	1.31768	3.61e-07	599.86	2	458.349	2	544.384	2	556.785	2	No Hits Found	Homo sapiens, Similar to fibroblast growth factor receptor 2 (bacteria-expressed kinase, keratinocyte growth factor receptor, craniofacial dysostosis 1, Crouzon syndrome, Pfeiffer syndrome, Jackson-Weiss syndrome), clone MGC:32962 IMAGE:5277896, mRNA, complete cds	FGFR2_CHICK (P18461) Fibroblast growth factor receptor 2 precursor (EC 2.7.10.1) (FGFR-2) (Tyrosine kinase receptor CEK3) - Gallus gallus (Chicken)	Q9QVV7_9MURI (Q9QVV7) Acidic fibroblast growth factor receptor isoform B, AFGFR-B - Rattus sp.	gnl|UG|Gga#S19182998 Gallus gallus fibroblast growth factor receptor 2 (bacteria-expressed kinase, keratinocyte growth factor receptor, craniofacial dysostosis 1, Crouzon syndrome, Pfeiffer syndrome, Jackson-Weiss syndrome) (FGFR2), mRNA /cds=p(160,2631) /gb=NM_205319 /gi=45384351 /ug=Gga.3477 /len=2716	TC292781 UP|Q90749_CHICK (Q90749) Receptore tyrosine kinase, complete
1	16	13	pgl1n.pk007.m6	0.398	1.31768	7.93e-23	1411.46	0	1066.18	0	1391.95	0	1169.23	0	40S RIBOSOMAL PROTEIN S6	G.gallus mRNA for ribosomal protein S6	RS6_CHICK (P47838) 40S ribosomal protein S6 - Gallus gallus (Chicken)	Q5BLK1_MOUSE (Q5BLK1) Ribosomal protein S6 (16 days embryo heart cDNA, RIKEN full-length enriched library, clone:I920028E16 product:ribosomal protein S6, full insert sequence) (Blastocyst blastocyst cDNA, RIKEN full-length enriched library, clone:I1C0007K0	gnl|UG|Gga#S33763408 gPGC_EST03287 Embryonic gonadal PGC cDNA Library Gallus gallus cDNA 5', mRNA sequence /clone_end=5' /gb=DR413445 /gi=109663421 /ug=Gga.4389 /len=1490	TC231927 UP|RS6_CHICK (P47838) 40S ribosomal protein S6, complete	RNAr
28	4	4	pgp2n.pk002.m6	0.397	1.31677	0.00427	847.769	3	657.901	3	698.486	3	737.658	3	No Hits Found	No Hits Found	UNKNOWN	UNKNOWN	UNKNOWN	BM490231
44	13	9	pgf2c.pk001.f22	0.397	1.31677	0.000213	5978.65	0	4678.99	0	3830.75	0	3236.44	0	unnamed protein product [Mus musculus]	Homo sapiens hypothetical protein DKFZp434P0531 (DKFZp434P0531), mRNA	UNKNOWN	Q9P1W1_HUMAN (Q9P1W1) Hypothetical protein (Fragment) - Homo sapiens (Human)	gnl|UG|Gga#S21423751 spleen_EST01852 Spleen cDNA Library Gallus gallus cDNA 3', mRNA sequence /clone_end=3' /gb=CO766126 /gi=50967393 /ug=Gga.17635 /len=948	BU347861
45	14	1	pgp1n.pk001.o1	0.396	1.31585	1.21e-22	594.428	0	459.503	0	408.151	1	464.839	1	dentatorubral pallidoluysian atrophy [Rattus norvegicus]	Homo sapiens dentatorubral-pallidoluysian atrophy (atrophin-1) (DRPLA), mRNA	ATN1_HUMAN (P54259) Atrophin-1 (Dentatorubral-pallidoluysian atrophy protein) - Homo sapiens (Human)	Q59FW4_HUMAN (Q59FW4) Atrophin-1 variant (Fragment) - Homo sapiens (Human)	gnl|UG|Gga#S7036487 603133924F1 CSEQCHL24 Gallus gallus cDNA clone ChEST115o5 5', mRNA sequence /clone=ChEST115o5 /clone_end=5' /gb=BU138229 /gi=25352311 /ug=Gga.9020 /len=876	TC271047 homologue to GB|AAB50276.1|915326|HSU23851 atrophin-1 {Homo sapiens} (exp=-1
47	10	14	pgl1n.pk013.h15	0.396	1.31585	0.000222	1405.62	0	1036.15	0	1206.38	1	1096.17	1	Pr57 env polyprotein precursor [Avian leukosis virus]	Gallus gallus endogenous virus-21 JFIL-1 DNA sequence	UNKNOWN	UNKNOWN	UNKNOWN	UNKNOWN
48	8	8	pgf1n.pk006.c6	0.396	1.31585	4.67e-06	369.311	3	276.711	3	NA	NA	NA	NA	hexosaminidase A preproprotein; beta-hexosaminidase alpha chain;beta-N-acetylhexosaminidase;N-acetyl-beta-glucosaminidase [Homo sapiens]	Mus musculus, Similar to hexosaminidase A, clone MGC:18443 IMAGE:4225233, mRNA, complete cds	HEXA_PONPY (Q5RC84) Beta-hexosaminidase alpha chain precursor (EC 3.2.1.52) (N-acetyl-beta-glucosaminidase) (Beta-N-acetylhexosaminidase) (Hexosaminidase A) - Pongo pygmaeus (Orangutan)	Q4R6G5_MACFA (Q4R6G5) Testis cDNA, clone: QtsA-18072, similar to human hexosaminidase A (alpha polypeptide) (HEXA), - Macaca fascicularis (Crab eating macaque) (Cynomolgus monkey)	gnl|UG|Gga#S22196399 Gallus gallus mRNA for hypothetical protein, clone 30g17 /cds=p(13,1593) /gb=AJ720938 /gi=53136535 /ug=Gga.8411 /len=2738	TC228633 similar to UP|HEXA_MOUSE (P29416) Beta-hexosaminidase alpha chain precursor (N-acetyl-beta-glucosaminidase) (Beta-N-acetylhexosaminidase) (Hexosaminidase A) , partial (62%)
7	17	13	pgl1n.pk009.l3	0.395	1.31494	4.5e-08	683.654	1	514.803	1	500.672	1	530.678	1	retinoblastoma tumor suppressor [Gallus gallus]	Gallus gallus clone WAG-77D19, complete sequence	CLP46_HUMAN (Q8NBL1) CAP10-like 46 kDa protein precursor (Myelodysplastic syndromes relative protein) - Homo sapiens (Human)	Q5BJN4_RAT (Q5BJN4) RGD1306248 protein (Fragment) - Rattus norvegicus (Rat)	gnl|UG|Gga#S23831116 Gallus gallus mRNA for hypothetical protein, clone 4b16 /cds=p(27,1205) /gb=AJ851508 /gi=60098622 /ug=Gga.12969 /len=3340	TC228176 similar to GB|AAQ88944.1|37182284|AY358581 MDS010 {Homo sapiens} (exp=-1
44	17	10	pnfb.pk0003.h11	0.395	1.31494	0.000231	24855.7	0	19595.8	0	10829.7	0	12139.3	0	platelet/endothelial cell adhesion molecule (CD31 antigen); platelet/endothelial cell adhesion molecule [Homo sapiens]	No Hits Found	UNKNOWN	UNKNOWN	UNKNOWN	UNKNOWN
11	5	14	pgl1n.pk013.b23	0.395	1.31494	4.9e-06	370.64	3	280.843	3	NA	NA	NA	NA	KIAA0445 gene product [Homo sapiens]	No Hits Found	CROCC_HUMAN (Q5TZA2) Rootletin (Ciliary rootlet coiled-coil protein) - Homo sapiens (Human)	Q5TZA0_HUMAN (Q5TZA0) Ciliary rootlet coiled-coil, rootletin (Fragment) - Homo sapiens (Human)	gnl|UG|Gga#S14754895 BX263947 AGENAE Gallus gallus multi-tissues normalized and once-subtracted cDNA library (gcal) Gallus gallus cDNA clone gcal0009.i.05 3prim, mRNA sequence /clone=gcal0009.i.05 /clone_end=3' /gb=BX263947 /gi=90213611 /ug=Gga.9464 /len=662	TC290633 weakly similar to UP|Q7Z5D7_HUMAN (Q7Z5D7) Medulloblastoma antigen MU-MB-2.42 (Fragment), partial (21%)
17	4	3	pgp1n.pk011.m17	0.394	1.31403	4.73e-09	1211.24	0	915.121	0	729.223	0	728.14	0	unnamed protein product [Mus musculus]	Homo sapiens, heterogeneous nuclear ribonucleoprotein H1 (H), clone MGC:8619 IMAGE:2961378, mRNA, complete cds	HNRH1_HUMAN (P31943) Heterogeneous nuclear ribonucleoprotein H (hnRNP H) - Homo sapiens (Human)	Q8C2Q7_MOUSE (Q8C2Q7) 2 days neonate thymus thymic cells cDNA, RIKEN full-length enriched library, clone:E430005G16 product:heterogeneous nuclear ribonucleoprotein H1, full insert sequence (Heterogeneous nuclear ribonucleoprotein H1) - Mus musculus (Mouse)	gnl|UG|Gga#S22197848 Gallus gallus mRNA for hypothetical protein, clone 2m14 /cds=p(212,1690) /gb=AJ719489 /gi=53127637 /ug=Gga.4880 /len=2803	TC228890 UP|Q6WNG8_CHICK (Q6WNG8) Heterogeneous nuclear ribonucleoprotein H1-like protein, complete
29	13	5	pgp2n.pk007.j23	0.394	1.31403	0.000233	1143.98	0	875.521	0	624.892	1	747.978	1	hypothetical protein MGC34680 [Homo sapiens]	Homo sapiens hypothetical protein MGC34680 (MGC34680), mRNA	LAT3_MOUSE (Q8BSM7) Large neutral amino acids transporter small subunit 3 (L-type amino acid transporter 3) (Solute carrier family 43 member 1) - Mus musculus (Mouse)	Q0VCM6_BOVIN (Q0VCM6) Similar to solute carrier family 43, member 2 - Bos taurus (Bovine)	UNKNOWN	BU380488
21	8	3	pgp1n.pk011.k9	0.394	1.31403	0.000235	2879.88	0	2168.51	0	2007.7	0	1577.02	0	ribosomal protein L3; 60S ribosomal protein L3; HIV-1 TAR RNA-binding protein B [Homo sapiens]	Homo sapiens ribosomal protein L3 (RPL3), mRNA	RL3_HUMAN (P39023) 60S ribosomal protein L3 (HIV-1 TAR RNA-binding protein B) (TARBP-B) - Homo sapiens (Human)	Q5I0G0_HUMAN (Q5I0G0) Ribosomal protein L3 - Homo sapiens (Human)	gnl|UG|Gga#S33766844 gPGC_EST06723 Embryonic gonadal PGC cDNA Library Gallus gallus cDNA 5', mRNA sequence /clone_end=5' /gb=DR416881 /gi=109666857 /ug=Gga.4876 /len=1374	TC230297 RF|NP_001006241.1|57525400|NM_001006241 ribosomal protein L3 {Gallus gallus} (exp=-1
18	2	14	pgl1n.pk011.a13	0.393	1.31312	4.94e-09	502.277	0	380.505	0	370.649	3	453.32	3	hypothetical protein MGC2592 [Homo sapiens]	Mus musculus RIKEN cDNA 2600009E05 gene (2600009E05Rik), mRNA	CT116_HUMAN (Q96HY6) Uncharacterized protein C20orf116 precursor - Homo sapiens (Human)	Q14BT4_MOUSE (Q14BT4) RIKEN cDNA 2600009E05 gene - Mus musculus (Mouse)	gnl|UG|Gga#S33765463 gPGC_EST05342 Embryonic gonadal PGC cDNA Library Gallus gallus cDNA 5', mRNA sequence /clone_end=5' /gb=DR415500 /gi=109665476 /ug=Gga.7282 /len=1376	TC287636 Gallus gallus finished cDNA, clone ChEST164l24
25	5	7	pgp2n.pk005.i22	0.393	1.31312	4.82e-09	738.223	0	550.273	0	430.025	3	491.107	3	PTD009 protein [Homo sapiens]	Mus musculus, synbindin, clone MGC:49061 IMAGE:5401311, mRNA, complete cds	TPPC4_BOVIN (Q2TBL9) Trafficking protein particle complex subunit 4 - Bos taurus (Bovine)	Q544R8_MOUSE (Q544R8) Adult male olfactory brain cDNA, RIKEN full-length enriched library, clone:6430407A15 product:synbindin, full insert sequence - Mus musculus (Mouse)	gnl|UG|Gga#S22196279 Gallus gallus mRNA for hypothetical protein, clone 33k2 /cds=p(25,684) /gb=AJ721058 /gi=53136775 /ug=Gga.4699 /len=1088	TC230780 RF|NP_001006320.1|57530486|NM_001006320 trafficking protein particle complex 4 {Gallus gallus} (exp=-1
2	5	10	pgf2n.pk006.d9	0.393	1.31312	5.22e-07	538.685	2	391.653	2	570.334	2	639.98	2	ATPase, H+ transporting, lysosomal 34kD, V1 subunit D; vacuolarproton pump delta polypeptide; ATPase, H+ transportinglysosomal, member M; vacuolar ATP synthase subunit D;V-ATPase D subunit; H(+)-transporting two-sector ATPase,subunit M; vacuolar proton pump D subunit; V-ATPase 28kDa accessory protein; vacuolar H-ATPase subunit D;vacuolar proton-ATPase subunit D; ATPase, H+transporting, lysosomal,…	Bos gaurus vacuolar H-ATPase subunit D (VATD) mRNA, complete cds	VATD_PONPY (Q5RCS8) Vacuolar ATP synthase subunit D (EC 3.6.3.14) (V-ATPase D subunit) (Vacuolar proton pump D subunit) - Pongo pygmaeus (Orangutan)	Q6P503_RAT (Q6P503) ATPase, H+ transporting, V1 subunit D - Rattus norvegicus (Rat)	gnl|UG|Gga#S18605528 Gallus gallus finished cDNA, clone ChEST162j17 /gb=BX935873 /gi=41636401 /ug=Gga.8201 /len=1444	TC233538 homologue to UP|VATD_HUMAN (Q9Y5K8) Vacuolar ATP synthase subunit D (V-ATPase D subunit) (Vacuolar proton pump D subunit) (V-ATPase 28 kDa accessory protein) , complete	dans 627
28	8	1	pgp1c.pk003.a18	0.393	1.31312	5.48e-07	877.39	2	658.026	2	813.747	0	795.12	0	SMT3 (supressor of mif two, 3) homolog 2 (S. cerevisiae) [Musmusculus]	Sus scrofa MIF2 suppressor (PSMT3) mRNA, complete cds	SUMO2_RAT (P61959) Small ubiquitin-related modifier 2 precursor (SUMO-2) (Ubiquitin-like protein SMT3B) (SMT3 homolog 2) (Sentrin-2) - Rattus norvegicus (Rat)	Q542L8_MOUSE (Q542L8) 13 days embryo stomach cDNA, RIKEN full-length enriched library, clone:D530033L09 product:SMT3 (supressor of mif two, 3) homolog 2 (S. cerevisiae), full insert sequence (12 days pregnant adult female placenta cDNA, RIKEN full-length e	gnl|UG|Gga#S17862703 Gallus gallus clone 9 MHC class II antigen mRNA, complete cds /cds=p(788,1555) /gb=AY357253 /gi=38231478 /ug=Gga.4037 /len=1915	TC231379 UP|SUMO2_BOVIN (P61955) Small ubiquitin-related modifier 2 precursor (SUMO-2) (Ubiquitin-like protein SMT3B) (SMT3 homolog 2) (Sentrin-2), complete
12	4	9	pgf2c.pk001.a6	0.392	1.31221	0.000254	727.432	0	540.589	0	569.521	0	556.309	0	similar to heterogeneous nuclear ribonucleoprotein H3, isoform a[Homo sapiens] [Mus musculus]	Homo sapiens chromosome 10 clone RP11-153K11, complete sequence	HNRH3_HUMAN (P31942) Heterogeneous nuclear ribonucleoprotein H3 (hnRNP H3) (hnRNP 2H9) - Homo sapiens (Human)	Q53F48_HUMAN (Q53F48) Heterogeneous nuclear ribonucleoprotein H3 isoform a variant (Fragment) - Homo sapiens (Human)	gnl|UG|Gga#S23830841 Gallus gallus mRNA for hypothetical protein, clone 21b18 /cds=p(209,1237) /gb=AJ851718 /gi=60099042 /ug=Gga.13466 /len=2497	TC291901 RF|NP_001012610.1|60302824|NM_001012592 heterogeneous nuclear ribonucleoprotein H3 (2H9) {Gallus gallus} (exp=-1
5	6	5	pgp2n.pk007.e18	0.392	1.31221	0.00026	2975.57	0	2405.01	0	2025.97	0	2059.05	0	chromo-helicase-DNA-binding on the Z chromosome protein [Gallus gallus]	Gallus gallus chromo-helicase-DNA-binding on the Z chromosome protein, variant with hydrophilic domain, (CHD-Z) mRNA, complete cds	CHD1_MOUSE (P40201) Chromodomain-helicase-DNA-binding protein 1 (EC 3.6.1.-) (ATP-dependent helicase CHD1) (CHD-1) - Mus musculus (Mouse)	Q14BJ0_MOUSE (Q14BJ0) Chromodomain helicase DNA binding protein 1 - Mus musculus (Mouse)	gnl|UG|Gga#S19182973 Gallus gallus chromodomain helicase DNA binding protein 1 (CHD1), mRNA /cds=p(228,5654) /gb=NM_204941 /gi=45384401 /ug=Gga.4301 /len=6872	TC227680 UP|O42142_CHICK (O42142) Chromo-helicase-DNA-binding on the Z chromosome protein, complete
47	2	1	pgp1c.pk002.h20	0.392	1.31221	0.00026	4629.55	0	3482.04	0	3941.67	0	3795.77	0	polyubiquitin 5 - Chinese hamster	Chicken ubiquitin I (UbI) gene, partial cds	UBIQ_XENLA (P62972) Ubiquitin - Xenopus laevis (African clawed frog)	Q59EM9_HUMAN (Q59EM9) Ubiquitin C variant (Fragment) - Homo sapiens (Human)	gnl|UG|Gga#S33767102 gPGC_EST06981 Embryonic gonadal PGC cDNA Library Gallus gallus cDNA 5', mRNA sequence /clone_end=5' /gb=DR417139 /gi=109667115 /ug=Gga.4421 /len=1437	TC270788 UP|Q8I9P5_BIOGL (Q8I9P5) Poly-ubiquitin, partial (80%)
9	7	11	pgf1n.pk005.d15	0.392	1.31221	0.0128	349.127	4	268.088	4	NA	NA	NA	NA	No Hits Found	No Hits Found	UNKNOWN	UNKNOWN	gnl|UG|Gga#S20464993 Gallus gallus finished cDNA, clone ChEST883d21 /gb=CR523379 /gi=48842041 /ug=Gga.21111 /len=1088	TC290640 weakly similar to UP|Q9AQD2_PSESY (Q9AQD2) MucB, partial (6%)
13	11	9	pgf2c.pk001.o11	0.391	1.3113	5.79e-09	948.65	0	697.192	0	505.361	1	554.25	1	parathymosin [Homo sapiens]	Rattus norvegicus parathymosin (Ptms), mRNA	UNKNOWN	UNKNOWN	gnl|UG|Gga#S19182856 Gallus gallus finished cDNA, clone ChEST84f1 /gb=CR352378 /gi=45421932 /ug=Gga.4596 /len=1382	TC232078 Gallus gallus finished cDNA, clone ChEST84f1
21	3	4	pgp2n.pk002.c16	0.391	1.3113	0.000264	2370.87	0	1849.19	0	1143.95	0	1233.11	0	hypothetical protein DKFZp434E0610.1 - human (fragment)	Homo sapiens chromosome 10 clone RP11-179H18, complete sequence	BAG3_HUMAN (O95817) BAG family molecular chaperone regulator 3 (BCL-2-binding athanogene-3) (BAG-3) (Bcl-2-binding protein Bis) (Docking protein CAIR-1) - Homo sapiens (Human)	Q3B763_HUMAN (Q3B763) BCL2-associated athanogene 3 - Homo sapiens (Human)	gnl|UG|Gga#S22196684 Gallus gallus mRNA for hypothetical protein, clone 22n8 /cds=p(27,551) /gb=AJ720653 /gi=53134220 /ug=Gga.21928 /len=2282	TC231774 similar to UP|BAG3_HUMAN (O95817) BAG family molecular chaperone regulator 3 (BCL-2-binding athanogene-3) (BAG-3) (Bcl-2-binding protein Bis) (Docking protein CAIR-1), partial (55%)
9	6	5	pgp2n.pk007.d18	0.39	1.31039	6.59e-09	1277.08	0	964.171	0	870.231	0	825.998	0	No Hits Found	No Hits Found	UNKNOWN	UNKNOWN	UNKNOWN	BM491709
24	6	14	pgl1n.pk014.g11	0.389	1.30949	6.95e-06	360.862	3	281.033	3	447.19	4	472.301	4	similar to KIAA0633 protein; likely ortholog of mouse cordon-bleu[Homo sapiens] [Mus musculus]	No Hits Found	UNKNOWN	UNKNOWN	UNKNOWN	BG712889
13	15	3	pgp1n.pk013.b18	0.389	1.30949	7.17e-07	742.262	2	574.128	2	491.98	3	541.612	3	expressed sequence AL024069 [Mus musculus]	Homo sapiens cDNA FLJ39317 fis, clone OCBBF2014064	UNKNOWN	Q68CJ2_HUMAN (Q68CJ2) Hypothetical protein HMFN2073 (Fragment) - Homo sapiens (Human)	gnl|UG|Gga#S7010546 603126069F1 CSEQCHL13 Gallus gallus cDNA clone ChEST95i18 5', mRNA sequence /clone=ChEST95i18 /clone_end=5' /gb=BU111989 /gi=25315897 /ug=Gga.16596 /len=1120	TC236440 homologue to UP|Q3UAR0_MOUSE (Q3UAR0) Bone marrow macrophage cDNA, RIKEN full-length enriched library, clone:I830027H13 product:NYGGF4 homolog (Fragment), partial (73%)
27	20	4	pgp2n.pk005.i16	0.388	1.30858	7.95e-09	1064.46	0	823.066	0	723.271	0	761.863	0	No Hits Found	No Hits Found	UNKNOWN	UNKNOWN	UNKNOWN	BM491143
16	2	18	pgr1n.pk001.e19	0.388	1.30858	0.000303	2142.28	0	1607.52	0	1102.58	0	1241.38	0	similar to 2-oxoglutarate dehydrogenase E1 component, mitochondrial precursor (Alpha-ketoglutarate dehydrogenase) [Homo sapiens]	Homo sapiens oxoglutarate (alpha-ketoglutarate) dehydrogenase (lipoamide) (OGDH), mRNA	ODO1_PONPY (Q5RCB8) 2-oxoglutarate dehydrogenase E1 component, mitochondrial precursor (EC 1.2.4.2) (Alpha-ketoglutarate dehydrogenase) - Pongo pygmaeus (Orangutan)	Q9UDX0_HUMAN (Q9UDX0) Oxoglutarate (Alpha-ketoglutarate) dehydrogenase (Lipoamide) (Hypothetical protein OGDH) - Homo sapiens (Human)	gnl|UG|Gga#S22196810 Gallus gallus mRNA for hypothetical protein, clone 19j12 /cds=p(113,3163) /gb=AJ720527 /gi=53133713 /ug=Gga.7238 /len=3291	TC252872 homologue to UP|Q6GP46_XENLA (Q6GP46) MGC68800 protein, partial (48%)
36	3	4	pgp2n.pk002.a11	0.387	1.30767	8.62e-09	1795.42	0	1353.02	0	1178.9	0	1299.91	0	dynactin 4 [Homo sapiens]	Homo sapiens dynactin 4 (MGC3248), mRNA	DCTN5_HUMAN (Q9BTE1) Dynactin subunit 5 (Dynactin subunit p25) - Homo sapiens (Human)	Q3ZC02_BOVIN (Q3ZC02) MGC3248 protein - Bos taurus (Bovine)	gnl|UG|Gga#S33762431 gPGC_EST02310 Embryonic gonadal PGC cDNA Library Gallus gallus cDNA 5', mRNA sequence /clone_end=5' /gb=DR412468 /gi=109662444 /ug=Gga.9600 /len=1364	TC238491 homologue to UP|DCTN5_HUMAN (Q9BTE1) Dynactin subunit 5 (Dynactin subunit p25), complete
40	10	9	pgf2n.pk001.h4	0.386	1.30677	9.07e-08	914.74	1	700.609	1	610.685	0	636.959	0	ALMS1 [Homo sapiens]	Homo sapiens Alstrom syndrome 1 (ALMS1), mRNA	ALMS1_HUMAN (Q8TCU4) Alstrom syndrome protein 1 - Homo sapiens (Human)	Q96L16_HUMAN (Q96L16) LOC200420 - Homo sapiens (Human)	gnl|UG|Gga#S33764317 gPGC_EST04196 Embryonic gonadal PGC cDNA Library Gallus gallus cDNA 5', mRNA sequence /clone_end=5' /gb=DR414354 /gi=109664330 /ug=Gga.9867 /len=1370	TC278907 similar to GB|CAD10391.2|20067381|HSA417593 ALMS1 protein {Homo sapiens} (exp=-1
39	16	1	pgp1n.pk002.c21	0.386	1.30677	0.000324	1348.23	0	1023.63	0	853.335	0	866.531	0	Voltage-gated potassium channel beta-1 subunit (K+ channel beta-1 subunit) (Kv-beta-1)	Gallus gallus potassium channel Shaker beta 1 subunit cKvbeta1.1 mRNA, complete cds	KCAB1_CHICK (Q9PWR1) Voltage-gated potassium channel subunit beta-1 (K(+) channel subunit beta-1) (Kv-beta-1) - Gallus gallus (Chicken)	Q5FWS9_RAT (Q5FWS9) Potassium voltage-gated channel, shaker-related subfamily, beta member 1 - Rattus norvegicus (Rat)	gnl|UG|Gga#S19183918 Gallus gallus potassium voltage-gated channel, shaker-related subfamily, beta member 1 (KCNAB1), mRNA /cds=p(268,1473) /gb=NM_204906 /gi=45382484 /ug=Gga.4971 /len=2865	TC228519 UP|KCAB1_CHICK (Q9PWR1) Voltage-gated potassium channel beta-1 subunit (K(+) channel beta-1 subunit) (Kv-beta-1), complete
5	18	8	pgf1n.pk009.p17	0.386	1.30677	0.00032	2164.9	0	1694.8	0	1610.7	0	1653.93	0	ribosomal protein L35 [Gallus gallus]	Gallus gallus RPL35 mRNA for ribosomal protein L35, complete cds	RL35_CHICK (Q98TF7) 60S ribosomal protein L35 - Gallus gallus (Chicken)	Q6ZWV7_MOUSE (Q6ZWV7) 11 days embryo whole body cDNA, RIKEN full-length enriched library, clone:2700038I05 product:ribosomal protein L35, full insert sequence (Ribosomal protein L35) (2 days neonate thymus thymic cells cDNA, RIKEN full-length enriched libr	gnl|UG|Gga#S33770215 gPGC_EST10094 Embryonic gonadal PGC cDNA Library Gallus gallus cDNA 5', mRNA sequence /clone_end=5' /gb=DR420252 /gi=109670228 /ug=Gga.4064 /len=1366	TC264911 GB|BAB21248.1|12381877|AB046395 ribosomal protein L35 {Gallus gallus} (exp=-1
15	17	1	pgp1n.pk003.m11	0.386	1.30677	0.000328	15716.5	0	12173.6	0	8763.94	0	8720.22	0	KIAA0063 gene product [Homo sapiens]	Mus musculus similar to RIKEN cDNA 1300006C06 gene (LOC243886), mRNA	JOS1_PONPY (Q5R739) Josephin-1 (Josephin domain-containing protein 1) - Pongo pygmaeus (Orangutan)	Q6IB81_HUMAN (Q6IB81) KIAA0063 protein - Homo sapiens (Human)	gnl|UG|Gga#S33769434 gPGC_EST09313 Embryonic gonadal PGC cDNA Library Gallus gallus cDNA 5', mRNA sequence /clone_end=5' /gb=DR419471 /gi=109669447 /ug=Gga.19190 /len=1336	TC251122
6	9	9	pgf2n.pk001.b19	0.385	1.30586	9.94e-08	681.915	1	515.652	1	566.617	3	613.196	3	No Hits Found	No Hits Found	ARF6_CHICK (P26990) ADP-ribosylation factor 6 - Gallus gallus (Chicken)	Q3U0D7_MOUSE (Q3U0D7) Activated spleen cDNA, RIKEN full-length enriched library, clone:F830109P15 product:ADP-ribosylation factor 6, full insert sequence - Mus musculus (Mouse)	gnl|UG|Gga#S6854897 603405241F1 CSEQCHN59 Gallus gallus cDNA clone ChEST307a12 5', mRNA sequence /clone=ChEST307a12 /clone_end=5' /gb=BU402900 /gi=25771956 /ug=Gga.2511 /len=1375	TC277303 UP|Q561S8_BRARE (Q561S8) Zgc:77665 protein (Fragment), partial (60%)
43	4	8	pgf1n.pk003.j22	0.385	1.30586	1.06e-08	1345.28	0	1012.57	0	1830.29	1	1434.92	1	ribosomal protein S19; 40S ribosomal protein S19 [Homo sapiens]	Homo sapiens, ribosomal protein S19, clone MGC:31751 IMAGE:4867036,mRNA, complete cds	RS19_PONPY (Q5R8M9) 40S ribosomal protein S19 - Pongo pygmaeus (Orangutan)	Q8WVX7_HUMAN (Q8WVX7) Ribosomal protein S19 (Fragment) - Homo sapiens (Human)	gnl|UG|Gga#S6959509 603213385F1 CSEQRBN13 Gallus gallus cDNA clone ChEST196i21 5', mRNA sequence /clone=ChEST196i21 /clone_end=5' /gb=BU448998 /gi=25938309 /ug=Gga.4962 /len=1440	TC279080 homologue to GB|AAD13668.1|4210954|HSHUMRPS2 ribosomal protein S19 {Homo sapiens} (exp=-1
39	2	1	pgp1c.pk002.k15	0.384	1.30495	9.98e-07	566.283	2	429.602	2	727.043	4	788.42	4	WW domain binding protein-2 [Homo sapiens]	Rattus norvegicus WW domain binding protein 2 (Wbp2), mRNA	WBP2_HUMAN (Q969T9) WW domain-binding protein 2 (WBP-2) - Homo sapiens (Human)	Q7Z511_HUMAN (Q7Z511) WW-domain binding protein 2 - Homo sapiens (Human)	gnl|UG|Gga#S18956383 Gallus gallus finished cDNA, clone ChEST26i7 /gb=BX950379 /gi=42600033 /ug=Gga.5297 /len=2328	TC231304 Gallus gallus finished cDNA, clone ChEST26i7
8	10	1	pgp1n.pk002.n3	0.384	1.30495	1.12e-08	3881.09	0	2937.76	0	3239.02	0	2567.43	0	poly(A) binding protein, cytoplasmic 1 [Rattus norvegicus]	Homo sapiens, clone MGC:12727 IMAGE:4123269, mRNA, complete cds	PABP1_HUMAN (P11940) Polyadenylate-binding protein 1 (Poly(A)-binding protein 1) (PABP 1) - Homo sapiens (Human)	Q99L36_MOUSE (Q99L36) Poly A binding protein, cytoplasmic 1 (CDNA, RIKEN full-length enriched library, clone:I920024L09 product:poly A binding protein, cytoplasmic 1, full insert sequence) (8 days embryo whole body cDNA, RIKEN full-length enriched library,	gnl|UG|Gga#S22197456 Gallus gallus mRNA for hypothetical protein, clone 7l20 /cds=p(477,2390) /gb=AJ719881 /gi=53130421 /ug=Gga.4666 /len=2853	TC228543 RF|NP_001026768.1|71896197|NM_001031597 poly(A) binding protein, cytoplasmic 1 {Gallus gallus} (exp=-1
5	11	13	pgl1n.pk006.c7	0.383	1.30405	9.91e-06	515.301	3	393.528	3	494.41	4	520.838	4	INTERFERON REGULATORY FACTOR 2 (IRF-2)	G.gallus mRNA for interferon regulatory factor 2	IRF2_CHICK (Q98925) Interferon regulatory factor 2 (IRF-2) - Gallus gallus (Chicken)	Q923E9_MOUSE (Q923E9) Interferon regulatory factor 2 - Mus musculus (Mouse)	gnl|UG|Gga#S19183198 Gallus gallus interferon regulatory factor 2 (IRF2), mRNA /cds=p(24,1070) /gb=NM_205196 /gi=45383951 /ug=Gga.3363 /len=2156	TC229235 UP|IRF2_CHICK (Q98925) Interferon regulatory factor 2 (IRF-2), complete
42	1	7	pgp2n.pk003.a20	0.383	1.30405	3.31e-21	1250.55	0	973.173	0	536.633	1	575.142	1	enoyl Coenzyme A hydratase, short chain, 1, mitochondrial [Musmusculus]	Homo sapiens enoyl Coenzyme A hydratase, short chain, 1,mitochondrial (ECHS1), nuclear gene encodingmitochondrial protein, mRNA	ECHM_MOUSE (Q8BH95) Enoyl-CoA hydratase, mitochondrial precursor (EC 4.2.1.17) (Short chain enoyl-CoA hydratase) (SCEH) (Enoyl-CoA hydratase 1) - Mus musculus (Mouse)	Q2TBV2_BOVIN (Q2TBV2) Enoyl Coenzyme A hydratase, short chain, 1, mitochondrial - Bos taurus (Bovine)	gnl|UG|Gga#S18608237 Gallus gallus finished cDNA, clone ChEST846m9 /gb=BX933164 /gi=41633692 /ug=Gga.7253 /len=1108	TC231792 Gallus gallus finished cDNA, clone ChEST846m9
14	12	19	pgr1n.pk008.f22	0.383	1.30405	1.15e-07	677.497	1	523.928	1	581.404	1	667.255	1	No Hits Found	No Hits Found	SCOT_HUMAN (P55809) Succinyl-CoA:3-ketoacid-coenzyme A transferase 1, mitochondrial precursor (EC 2.8.3.5) (Somatic-type succinyl CoA:3-oxoacid CoA-transferase) (Scot-S) - Homo sapiens (Human)	Q24JZ7_BOVIN (Q24JZ7) Similar to 3-oxoacid CoA transferase 1 - Bos taurus (Bovine)	gnl|UG|Gga#S22980535 Gallus gallus 3-oxoacid CoA transferase 1 (OXCT1), mRNA /cds=p(160,1713) /gb=NM_001006578 /gi=60592997 /ug=Gga.17826 /len=5802	TC258363 similar to UP|Q08514_CHICK (Q08514) Gallus gallus POL-like (Fragment), partial (6%)
32	20	14	pnlb.pk0007.e1	0.383	1.30405	0.000366	1253.48	0	894.436	0	642.275	0	690.486	0	unnamed protein product [Mus musculus]	Mus musculus 0 day neonate eyeball cDNA, RIKEN full-length enrichedlibrary, clone:E130103M11 product:actin related protein2/3 complex, subunit 5 (165 kDa), full insert sequence	UNKNOWN	UNKNOWN	UNKNOWN	UNKNOWN
17	4	16	pgm2n.pk004.c7	0.381	1.30224	0.000397	686.818	0	521.786	0	455.332	3	528.22	3	No Hits Found	No Hits Found	ATF1_HUMAN (P18846) Cyclic AMP-dependent transcription factor ATF-1 (Activating transcription factor 1) (TREB36 protein) - Homo sapiens (Human)	Q08DA8_BOVIN (Q08DA8) Similar to Cyclic-AMP-dependent transcription factor ATF-1 (Activating transcription factor 1) (TREB36 protein) - Bos taurus (Bovine)	gnl|UG|Gga#S33767621 gPGC_EST07500 Embryonic gonadal PGC cDNA Library Gallus gallus cDNA 5', mRNA sequence /clone_end=5' /gb=DR417658 /gi=109667634 /ug=Gga.5785 /len=1346	TC256427 Gallus gallus finished cDNA, clone ChEST833g16
8	15	2	pgp1n.pk008.k14	0.381	1.30224	0.000393	3136.62	0	2332.47	0	2413.91	0	2584.75	0	RIKEN cDNA 4933417O08 [Mus musculus]	Mus musculus RIKEN cDNA 4933417O08 gene (4933417O08Rik), mRNA	CJ132_MOUSE (Q9D428) Uncharacterized protein C10orf132 homolog - Mus musculus (Mouse)	Q0IID5_BOVIN (Q0IID5) Hypothetical protein C10orf132 - Bos taurus (Bovine)	gnl|UG|Gga#S22197532 Gallus gallus mRNA for hypothetical protein, clone 6k22 /cds=p(194,607) /gb=AJ719805 /gi=53130269 /ug=Gga.1561 /len=1892	TC283490 homologue to UP|Q2TAP0_HUMAN (Q2TAP0) C10orf132 protein, partial (77%)
43	17	8	pgf1n.pk007.i10	0.38	1.30134	1.66e-08	861.538	0	649.824	0	684.901	0	663.458	0	CDC42-binding protein kinase beta [Homo sapiens]	Homo sapiens KIAA0451 gene product (KIAA0451), mRNA	MRCKA_HUMAN (Q5VT25) Serine/threonine-protein kinase MRCK alpha (EC 2.7.11.1) (CDC42-binding protein kinase alpha) (Myotonic dystrophy kinase-related CDC42-binding kinase alpha) (Myotonic dystrophy protein kinase-like alpha) (MRCK alpha) (DMPK-like alpha)	Q4R3U1_MACFA (Q4R3U1) Testis cDNA clone: QtsA-14116, similar to human CDC42 binding protein kinase alpha (DMPK-like)(CDC42BPA), transcript variant A, - Macaca fascicularis (Crab eating macaque) (Cynomolgus monkey)	gnl|UG|Gga#S20464545 Gallus gallus finished cDNA, clone ChEST919e7 /gb=CR523827 /gi=48842489 /ug=Gga.1621 /len=1829	TC258468 similar to UP|Q8IWQ7_HUMAN (Q8IWQ7) CDC42-binding protein kinase beta, partial (29%)
22	3	17	pgm2n.pk010.g12	0.38	1.30134	1.69e-08	2116.43	0	1614.7	0	747.766	2	770.364	2	No Hits Found	Mouse DNA sequence from clone RP23-416F22 on chromosome X, complete sequence	PANK3_BOVIN (Q08DA5) Pantothenate kinase 3 (EC 2.7.1.33) (Pantothenic acid kinase 3) - Bos taurus (Bovine)	Q5SXA7_MOUSE (Q5SXA7) Pantothenate kinase 3 (0 day neonate thymus cDNA, RIKEN full-length enriched library, clone:A430022P05 product:similar to PANTOTHENATE KINASE 1 BETA) (EC 2.7.1.33) - Mus musculus (Mouse)	gnl|UG|Gga#S19181811 Gallus gallus finished cDNA, clone ChEST142a3 /gb=CR353423 /gi=45424618 /ug=Gga.7356 /len=1358	TC234472 homologue to UP|PANK3_HUMAN (Q9H999) Pantothenate kinase 3 (Pantothenic acid kinase 3) (hPanK3) , partial (19%)
29	16	15	pgm1n.pk001.b11	0.38	1.30134	1.63e-08	1974.64	0	1498.45	0	1628.93	0	1139.07	0	poly(A) binding protein, cytoplasmic 1 [Rattus norvegicus]	Homo sapiens, clone MGC:12727 IMAGE:4123269, mRNA, complete cds	PABP1_HUMAN (P11940) Polyadenylate-binding protein 1 (Poly(A)-binding protein 1) (PABP 1) - Homo sapiens (Human)	Q99L36_MOUSE (Q99L36) Poly A binding protein, cytoplasmic 1 (CDNA, RIKEN full-length enriched library, clone:I920024L09 product:poly A binding protein, cytoplasmic 1, full insert sequence) (8 days embryo whole body cDNA, RIKEN full-length enriched library,	gnl|UG|Gga#S22197456 Gallus gallus mRNA for hypothetical protein, clone 7l20 /cds=p(477,2390) /gb=AJ719881 /gi=53130421 /ug=Gga.4666 /len=2853	TC228543 RF|NP_001026768.1|71896197|NM_001031597 poly(A) binding protein, cytoplasmic 1 {Gallus gallus} (exp=-1
12	19	7	pgf1n.pk003.d15	0.379	1.30044	1.55e-07	556.653	1	426.537	1	455.471	1	490.984	1	succinate dehydrogenase Ip subunit [Gallus gallus]	Gallus gallus succinate dehydrogenase Ip subunit mRNA, complete cds	DHSB_MOUSE (Q9CQA3) Succinate dehydrogenase [ubiquinone] iron-sulfur protein, mitochondrial precursor (EC 1.3.5.1) (Ip) (Iron-sulfur subunit of complex II) - Mus musculus (Mouse)	Q3TE45_MOUSE (Q3TE45) 2 days neonate thymus thymic cells cDNA, RIKEN full-length enriched library, clone:E430034O09 product:succinate dehydrogenase complex, subunit B, iron sulfur (Ip), full insert sequence - Mus musculus (Mouse)	gnl|UG|Gga#S33763926 gPGC_EST03805 Embryonic gonadal PGC cDNA Library Gallus gallus cDNA 5', mRNA sequence /clone_end=5' /gb=DR413963 /gi=109663939 /ug=Gga.4743 /len=1371	TC231097 UP|Q9YHT2_CHICK (Q9YHT2) Succinate dehydrogenase Ip subunit, partial (96%)	dans 627
15	5	12	pnfb.pk0002.h3	0.378	1.29954	1.98e-08	1254.19	0	961.569	0	1152.48	0	938.901	0	Ferritin heavy chain (Ferritin H subunit)	Gallus gallus mRNA for ferritin H chain protein	UNKNOWN	UNKNOWN	UNKNOWN	UNKNOWN
42	7	15	pgl1n.pk002.a20	0.378	1.29954	0.000116	410.834	4	313.603	4	NA	NA	NA	NA	NADH-ubiquinone oxidoreductase 24 kDa subunit, mitochondrialprecursor (Polypeptide II)	Bos taurus NADH-ubiquinone reductase 24 kDa subunit mRNA, completecds; nuclear gene for mitochondrial product	NDUV2_BOVIN (P04394) NADH dehydrogenase [ubiquinone] flavoprotein 2, mitochondrial precursor (EC 1.6.5.3) (EC 1.6.99.3) (NADH-ubiquinone oxidoreductase 24 kDa subunit) (NADH dehydrogenase subunit II) - Bos taurus (Bovine)	Q6IPW4_HUMAN (Q6IPW4) NADH dehydrogenase (Ubiquinone) flavoprotein 2, 24kDa - Homo sapiens (Human)	gnl|UG|Gga#S6906660 603585508F1 CSEQCHN72 Gallus gallus cDNA clone ChEST541o1 5', mRNA sequence /clone=ChEST541o1 /clone_end=5' /gb=BU361487 /gi=25869488 /ug=Gga.4778 /len=994	TC235137 Gallus gallus finished cDNA, clone ChEST162h15	dans 627
9	13	8	pgf1n.pk008.g6	0.377	1.29864	0.000459	1150.42	0	876.762	0	1003.26	0	817.799	0	poly(A) binding protein, cytoplasmic 1 [Rattus norvegicus]	Homo sapiens, clone MGC:12727 IMAGE:4123269, mRNA, complete cds	PABP1_HUMAN (P11940) Polyadenylate-binding protein 1 (Poly(A)-binding protein 1) (PABP 1) - Homo sapiens (Human)	Q99L36_MOUSE (Q99L36) Poly A binding protein, cytoplasmic 1 (CDNA, RIKEN full-length enriched library, clone:I920024L09 product:poly A binding protein, cytoplasmic 1, full insert sequence) (8 days embryo whole body cDNA, RIKEN full-length enriched library,	gnl|UG|Gga#S22197456 Gallus gallus mRNA for hypothetical protein, clone 7l20 /cds=p(477,2390) /gb=AJ719881 /gi=53130421 /ug=Gga.4666 /len=2853	TC228543 RF|NP_001026768.1|71896197|NM_001031597 poly(A) binding protein, cytoplasmic 1 {Gallus gallus} (exp=-1
39	20	2	QC11.5	0.377	1.29864	2.26e-08	6500.04	0	5051.69	0	4613.09	0	5022.38	0	Sodium pump 3		UNKNOWN	UNKNOWN	UNKNOWN	UNKNOWN
23	1	15	pgl1n.pk004.j2	0.376	1.29774	2.13e-07	618.84	1	478.489	1	463.352	2	488.005	2	DNA damage binding protein 1 (Damage-specific DNA binding protein 1) (DDB p127 subunit) (DDBa) (UV-damaged DNA-binding protein 1) (UV-DDB 1) (Xeroderma pigmentosum group E complementing protein) (XPCe) (X-associated protein 1) (XAP-1)	Homo sapiens, clone IMAGE:5122376, mRNA	DDB1_HUMAN (Q16531) DNA damage-binding protein 1 (Damage-specific DNA-binding protein 1) (UV-damaged DNA-binding factor) (DDB p127 subunit) (DDBa) (UV-damaged DNA-binding protein 1) (UV-DDB 1) (Xeroderma pigmentosum group E-complementing protein) (XPCe) (X	Q9QYK0_MOUSE (Q9QYK0) XPE UV-damaged DNA binding factor (Activated spleen cDNA, RIKEN full-length enriched library, clone:F830219B01 product:damage specific DNA binding protein 1, full insert sequence) (NOD-derived CD11c +ve dendritic cells cDNA, RIKEN ful	gnl|UG|Gga#S19183324 Gallus gallus damage-specific DNA binding protein 1, 127kDa (DDB1), mRNA /cds=p(87,3509) /gb=NM_204216 /gi=54020690 /ug=Gga.5146 /len=4158	TC227854 GB|BAC56999.1|28375613|AB074298 damaged-DNA binding protein DDB p127 subunit {Gallus gallus} (exp=-1
16	8	10	pgf2n.pk006.o7	0.376	1.29774	1.46e-15	403.022	2	308.675	2	467.048	4	506.736	4	Unknown (protein for MGC:786) [Homo sapiens]	S.scrofa mRNA for protein phosphatase 2A 65 kDa regulatory subunit, alpha isoform	2AAA_PIG (P54612) Serine/threonine-protein phosphatase 2A 65 kDa regulatory subunit A alpha isoform (PP2A, subunit A, PR65-alpha isoform) (PP2A, subunit A, R1-alpha isoform) - Sus scrofa (Pig)	Q4R4Y6_MACFA (Q4R4Y6) Brain cDNA, clone: QtrA-10046, similar to human protein phosphatase 2 (formerly 2A), regulatory subunitA (PR 65), alpha isoform (PPP2R1A), - Macaca fascicularis (Crab eating macaque) (Cynomolgus monkey)	gnl|UG|Gga#S33770506 gPGC_EST10385 Embryonic gonadal PGC cDNA Library Gallus gallus cDNA 5', mRNA sequence /clone_end=5' /gb=DR420543 /gi=109670519 /ug=Gga.6383 /len=1346	TC302238 homologue to UP|Q96DH3_HUMAN (Q96DH3) Alpha isoform of regulatory subunit A, protein phosphatase 2, partial (75%)
48	18	14	pnlb.pk0002.c2	0.375	1.29684	1.63e-05	387.142	3	304.317	3	350.431	2	412.963	2	SEC23A [Mus musculus]	Homo sapiens Sec23 homolog A (S. cerevisiae) (SEC23A), mRNA	UNKNOWN	UNKNOWN	UNKNOWN	UNKNOWN
37	14	9	pgf2n.pk001.g18	0.375	1.29684	2.56e-08	1137.19	0	863.185	0	718.708	0	739.555	0	agCP8637 [Anopheles gambiae str. PEST]	Mus musculus, Similar to transmembrane 9 superfamily member 2, clone MGC:6607 IMAGE:3488326, mRNA, complete cds	TM9S2_PONPY (Q5R8Y6) Transmembrane 9 superfamily protein member 2 precursor - Pongo pygmaeus (Orangutan)	Q2TAY5_HUMAN (Q2TAY5) Transmembrane 9 superfamily member 2 - Homo sapiens (Human)	gnl|UG|Gga#S29404792 gonad_EST09122 Embryonic gonad cDNA Library Gallus gallus cDNA 5', mRNA sequence /clone_end=5' /gb=CV861646 /gi=82790030 /ug=Gga.1704 /len=1239	TC276351 homologue to UP|TM9S2_PONPY (Q5R8Y6) Transmembrane 9 superfamily protein member 2 precursor, partial (76%)
5	15	5	pgp2n.pk007.o21	0.375	1.29684	5.71e-18	1153.42	1	888.763	1	1045.2	3	1175.34	3	homeodomain transcription factor BARX2B [Gallus gallus]	Gallus gallus homeodomain transcription factor BARX2B (BARX2B) mRNA, complete cds	BARX2_MOUSE (O08686) Homeobox protein BarH-like 2 - Mus musculus (Mouse)	Q6NT51_HUMAN (Q6NT51) BarH-like homeobox 2 - Homo sapiens (Human)	gnl|UG|Gga#S6784280 603743529F1 CSEQCHN38 Gallus gallus cDNA clone ChEST644j7 5', mRNA sequence /clone=ChEST644j7 /clone_end=5' /gb=BU254816 /gi=25510839 /ug=Gga.3060 /len=940	TC263490
9	1	13	pgl1n.pk003.d3	0.375	1.29684	2.54e-08	2731.34	0	2112.5	0	1657.55	0	1461.22	0	ACTIN, CYTOPLASMIC TYPE 5	Chicken gene for type 5 nonmuscle actin	ACT5_CHICK (P53478) Actin, cytoplasmic type 5 - Gallus gallus (Chicken)	Q4KL81_MOUSE (Q4KL81) Actin, gamma, cytoplasmic 1 (Osteoclast-like cell cDNA, RIKEN full-length enriched library, clone:I420035G12 product:actin, gamma, cytoplasmic, full insert sequence) (9.5 days embryo parthenogenote cDNA, RIKEN full-length enriched lib	gnl|UG|Gga#S22198005 Gallus gallus mRNA for hypothetical protein, clone 1h13 /cds=p(88,1215) /gb=AJ719332 /gi=53126858 /ug=Gga.4520 /len=1984	TC230628 UP|ACT5_CHICK (P53478) Actin, cytoplasmic type 5, complete
14	3	9	pgf1n.pk011.d11	0.374	1.29594	2.32e-07	644.604	1	487.166	1	423.834	3	449.716	3	FATTY ACYL-COA HYDROLASE PRECURSOR, MEDIUM CHAIN (THIOESTERASE B)	Anas platyrhynchos thioesterase B mRNA, complete cds	SASB_ANAPL (Q04791) Fatty acyl-CoA hydrolase precursor, medium chain (EC 3.1.2.-) (Thioesterase B) - Anas platyrhynchos (Domestic duck)	O35534_MESAU (O35534) Carboxylesterase precursor (EC 3.1.1.1) - Mesocricetus auratus (Golden hamster)	gnl|UG|Gga#S18606485 Gallus gallus finished cDNA, clone ChEST153m7 /gb=BX934916 /gi=41635444 /ug=Gga.8312 /len=2257	TC263917 Gallus gallus finished cDNA, clone ChEST797f14
25	5	14	pgl1n.pk012.j23	0.374	1.29594	2.9e-08	718.19	0	549.171	0	452.411	2	487.083	2	short heterodimer partner; orphan nuclear receptor SHP; smallheterodimer partner; nuclear receptor subfamily 0, groupB, member 2 [Homo sapiens]	Homo sapiens PAC clone RP4-742P4 from 1, complete sequence	SHP_HUMAN (Q15466) Nuclear receptor 0B2 (Orphan nuclear receptor SHP) (Small heterodimer partner) - Homo sapiens (Human)	Q9BG94_CALJA (Q9BG94) DAX1 (Fragment) - Callithrix jacchus (Common marmoset)	gnl|UG|Gga#S22761186 Gallus gallus small heterodimer partner (NROB2) mRNA, complete cds /cds=p(109,897) /gb=AY700583 /gi=57116109 /ug=Gga.7790 /len=2041	TC229342 UP|Q5ILG8_CHICK (Q5ILG8) Small heterodimer partner, complete
3	5	3	pgp1n.pk010.p15	0.374	1.29594	0.00124	1199.28	1	895.193	1	707.435	3	803.491	3	No Hits Found	Homo sapiens hypothetical protein FLJ31951 (FLJ31951), mRNA	UNKNOWN	Q7TMH4_MOUSE (Q7TMH4) 3732413I11Rik protein (Fragment) - Mus musculus (Mouse)	gnl|UG|Gga#S19628356 Gallus gallus finished cDNA, clone ChEST107b15 /gb=CR386951 /gi=46239710 /ug=Gga.15952 /len=1163	TC234819 Gallus gallus finished cDNA, clone ChEST107b15
47	1	16	pgm2n.pk002.e16	0.374	1.29594	0.000523	1672.5	0	1261.28	0	1148.38	0	1220.1	0	mitotic phosphoprotein 38 [Xenopus laevis]	Xenopus laevis mitotic phosphoprotein 38 mRNA, complete cds	UNKNOWN	Q3ZBN4_BOVIN (Q3ZBN4) Similar to CUE domain containing 2 - Bos taurus (Bovine)	gnl|UG|Gga#S18606351 Gallus gallus finished cDNA, clone ChEST76d1 /gb=BX935050 /gi=41635578 /ug=Gga.1867 /len=1394	TC232901 Gallus gallus finished cDNA, clone ChEST76d1
5	10	8	pgf1n.pk007.c22	0.373	1.29504	2.63e-07	631.355	1	486.156	1	450.183	3	501.409	3	unnamed protein product [Mus musculus]	Homo sapiens, heterogeneous nuclear ribonucleoprotein H1 (H), clone MGC:8619 IMAGE:2961378, mRNA, complete cds	HNRH1_HUMAN (P31943) Heterogeneous nuclear ribonucleoprotein H (hnRNP H) - Homo sapiens (Human)	Q8C2Q7_MOUSE (Q8C2Q7) 2 days neonate thymus thymic cells cDNA, RIKEN full-length enriched library, clone:E430005G16 product:heterogeneous nuclear ribonucleoprotein H1, full insert sequence (Heterogeneous nuclear ribonucleoprotein H1) - Mus musculus (Mouse)	gnl|UG|Gga#S22197848 Gallus gallus mRNA for hypothetical protein, clone 2m14 /cds=p(212,1690) /gb=AJ719489 /gi=53127637 /ug=Gga.4880 /len=2803	TC237648 UP|Q6WNG8_CHICK (Q6WNG8) Heterogeneous nuclear ribonucleoprotein H1-like protein, partial (96%)
7	18	2	pgp1n.pk009.m7	0.373	1.29504	0.00782	570.266	3	416.926	3	557.723	3	547.524	3	hypothetical protein FLJ21415 [Homo sapiens]	Homo sapiens hypothetical protein FLJ21415 (FLJ21415), mRNA	UNKNOWN	Q9H741_HUMAN (Q9H741) CDNA: FLJ21415 fis, clone COL04030 (Chromosome 12 open reading frame 49) - Homo sapiens (Human)	gnl|UG|Gga#S22196847 Gallus gallus mRNA for hypothetical protein, clone 18o22 /cds=p(122,739) /gb=AJ720490 /gi=53133639 /ug=Gga.22617 /len=3003	TC255177
31	5	10	pgf2n.pk005.i22	0.373	1.29504	3.14e-08	776.631	0	606.646	0	611.598	1	639.675	1	S-cyclophilin	Chicken S-cyclophilin mRNA, complete cds	PPIB_CHICK (P24367) Peptidyl-prolyl cis-trans isomerase B precursor (EC 5.2.1.8) (PPIase) (Rotamase) (Cyclophilin B) (S-cyclophilin) (SCYLP) - Gallus gallus (Chicken)	Q6IBH5_HUMAN (Q6IBH5) Peptidyl-prolyl cis-trans isomerase (EC 5.2.1.8) - Homo sapiens (Human)	gnl|UG|Gga#S21274320 Contig2098 WL/RJ Phraped ESTs Gallus gallus cDNA 5', mRNA sequence /clone_end=5' /gb=CO635503 /gi=50538726 /ug=Gga.3382 /len=1352	TC233283 UP|PPIB_CHICK (P24367) Peptidyl-prolyl cis-trans isomerase B precursor (PPIase) (Rotamase) (Cyclophilin B) (S-cyclophilin) (SCYLP) , complete
36	14	2	pgp1n.pk009.c19	0.373	1.29504	3.14e-08	1541	0	1200.15	0	1059.88	0	972.168	0	Similar to putative secreted protein [Mus musculus]	Mus musculus testis expressed gene 264 (Tex264), mRNA	TX264_HUMAN (Q9Y6I9) Testis-expressed sequence 264 protein precursor (Secreted protein ZSIG11) - Homo sapiens (Human)	Q32L30_BOVIN (Q32L30) Testis expressed sequence 264 - Bos taurus (Bovine)	gnl|UG|Gga#S6948075 603257974F1 CSEQRBN10 Gallus gallus cDNA clone ChEST239d19 5', mRNA sequence /clone=ChEST239d19 /clone_end=5' /gb=BU433893 /gi=25923204 /ug=Gga.4565 /len=848	TC247426 weakly similar to UP|TX264_HUMAN (Q9Y6I9) Testis expressed sequence 264 protein precursor (Secreted protein ZSIG11), partial (87%)
38	3	14	pgl1n.pk008.h13	0.372	1.29415	2.24e-06	1211.34	2	898.745	2	1139.69	3	923.768	3	CDP-diacylglycerol--inositol 3-phosphatidyltransferase isoform 1;phosphatidylinositol synthase; PtdIns synthase; PIsynthase [Homo sapiens]	Homo sapiens CDP-diacylglycerol--inositol 3-phosphatidyltransferase(phosphatidylinositol synthase) (CDIPT), transcriptvariant 2, mRNA	CDIPT_HUMAN (O14735) CDP-diacylglycerol--inositol 3-phosphatidyltransferase (EC 2.7.8.11) (Phosphatidylinositol synthase) (PtdIns synthase) (PI synthase) - Homo sapiens (Human)	Q3T103_BOVIN (Q3T103) Similar to CDP-diacylglycerol--inositol 3-phosphatidyltransferase (Phosphatidylinositol synthase) - Bos taurus (Bovine)	gnl|UG|Gga#S14753719 BX278145 AGENAE Gallus gallus multi-tissues normalized library (gcag) Gallus gallus cDNA clone gcag0012.a.17 5prim, mRNA sequence /clone=gcag0012.a.17 /clone_end=5' /gb=BX278145 /gi=90224012 /ug=Gga.14930 /len=838	BX278145
46	14	14	pnlb.pk0001.g7	0.372	1.29415	0.00136	20567.6	1	16045.1	1	15884.7	0	16641.5	0	Serum albumin precursor	G.gallus mRNA for preproalbumin	UNKNOWN	UNKNOWN	UNKNOWN	UNKNOWN
3	16	8	pgf1n.pk010.b12	0.372	1.29415	2.8e-07	550.325	1	420.579	1	NA	NA	NA	NA	ADENOSINE A2B RECEPTOR	G.gallus mRNA for adenosine receptor 2b	AA2BR_CHICK (O13076) Adenosine A2b receptor (Adenosine receptor 2b) - Gallus gallus (Chicken)	Q8BXI2_MOUSE (Q8BXI2) 10 days neonate cerebellum cDNA, RIKEN full-length enriched library, clone:B930010I05 product:ADENOSINE A2B RECEPTOR, full insert sequence (Adenosine A2b receptor) - Mus musculus (Mouse)	gnl|UG|Gga#S19183091 Gallus gallus adenosine receptor 2b (LOC395971), mRNA /cds=p(85,1107) /gb=NM_205087 /gi=45384165 /ug=Gga.577 /len=1463	TC230054 UP|AA2BR_CHICK (O13076) Adenosine A2b receptor (Adenosine receptor 2b), complete
39	15	12	pgl1c.pk001.g13	0.371	1.29325	3.81e-08	474.329	0	363.106	0	428.277	2	422.611	2	similar to NADH-ubiquinone oxidoreductase 75 kDa subunit, mitochondrial precursor (Complex I-75KD) (CI-75KD) [Homo sapiens]	Homo sapiens NADH dehydrogenase (ubiquinone) Fe-S protein 1 (75kD) (NADH-coenzyme Q reductase) (NDUFS1), mRNA	NDUS1_HUMAN (P28331) NADH-ubiquinone oxidoreductase 75 kDa subunit, mitochondrial precursor (EC 1.6.5.3) (EC 1.6.99.3) (Complex I-75kD) (CI-75kD) - Homo sapiens (Human)	Q5SUH2_MOUSE (Q5SUH2) NADH dehydrogenase (Ubiquinone) Fe-S protein 1 (Ndufs1) (16 days neonate heart cDNA, RIKEN full-length enriched library, clone:D830019B05 product:NADH dehydrogenase (ubiquinone) Fe-S protein 1, full insert sequence) (12 days embryo em	gnl|UG|Gga#S22196760 Gallus gallus mRNA for hypothetical protein, clone 20j17 /cds=p(313,2499) /gb=AJ720577 /gi=53133813 /ug=Gga.3251 /len=2811	TC275541 RF|NP_001006518.1|57529753|NM_001006518 NADH dehydrogenase (ubiquinone) Fe-S protein 1, 75kDa (NADH-coenzyme Q reductase) {Gallus gallus} (exp=-1
35	3	6	pgp2n.pk009.a7	0.371	1.29325	3.61e-08	702.456	0	542.14	0	577.594	2	609.759	2	No Hits Found	No Hits Found	ALKB5_HUMAN (Q6P6C2) Alkylated repair protein alkB homolog 5 - Homo sapiens (Human)	UNKNOWN	gnl|UG|Gga#S33767079 gPGC_EST06958 Embryonic gonadal PGC cDNA Library Gallus gallus cDNA 5', mRNA sequence /clone_end=5' /gb=DR417116 /gi=109667092 /ug=Gga.11589 /len=1390	TC283561 Gallus gallus finished cDNA, clone ChEST584c20
40	16	1	pgp1n.pk002.d16	0.371	1.29325	0.00058	1993.77	0	1522.91	0	1303.87	0	1241.56	0	Potential phospholipid-transporting ATPase IIA	Mus musculus 0 day neonate cerebellum cDNA, RIKEN full-length enriched library, clone:C230031H21 product:ATPase, class II, type 9A, full insert sequence	ATP9A_HUMAN (O75110) Probable phospholipid-transporting ATPase IIA (EC 3.6.3.1) (ATPase class II type 9A) (ATPase IIA) - Homo sapiens (Human)	Q6DI68_MOUSE (Q6DI68) Atp9a protein (Fragment) - Mus musculus (Mouse)	gnl|UG|Gga#S7028763 603118354F1 CSEQCHL21 Gallus gallus cDNA clone ChEST76k13 5', mRNA sequence /clone=ChEST76k13 /clone_end=5' /gb=BU131052 /gi=25342981 /ug=Gga.25613 /len=763	TC284327 homologue to UP|ATP9A_HUMAN (O75110) Probable phospholipid-transporting ATPase IIA (ATPase class II type 9A) (ATPase IIA) , partial (36%)
45	10	19	pgr1n.pk007.k24	0.371	1.29325	0.000579	9666.41	0	7178.92	0	3855.08	0	4899.87	0	No Hits Found	No Hits Found	UNKNOWN	UNKNOWN	UNKNOWN	CD218675
34	12	9	pgf2n.pk001.i15	0.37	1.29235	0.000593	1130.71	0	853.231	0	1018.1	0	960.938	0	deoxycytidine kinase [Mus musculus]	Homo sapiens deoxycytidine kinase (DCK), mRNA	DCK_MOUSE (P43346) Deoxycytidine kinase (EC 2.7.1.74) (dCK) - Mus musculus (Mouse)	Q3MHR2_BOVIN (Q3MHR2) Similar to Deoxycytidine kinase (DCK) - Bos taurus (Bovine)	gnl|UG|Gga#S29403037 gonad_EST07367 Embryonic gonad cDNA Library Gallus gallus cDNA 5', mRNA sequence /clone_end=5' /gb=CV859891 /gi=82788275 /ug=Gga.22586 /len=1115	TC231686 similar to RF|NP_001016792.1|62857597|NM_001016792 deoxycytidine kinase {Xenopus tropicalis} (exp=-1
42	1	1	pgp1c.pk001.e14	0.369	1.29146	2.2e-05	524.371	3	392.538	3	379.636	4	460.273	4	No Hits Found	Homo sapiens potassium inwardly-rectifying channel, subfamily J, member 2 (KCNJ2), mRNA	UNKNOWN	UNKNOWN	gnl|UG|Gga#S6839261 603510865F1 CSEQCHN57 Gallus gallus cDNA clone ChEST442b17 5', mRNA sequence /clone=ChEST442b17 /clone_end=5' /gb=BU391829 /gi=25760867 /ug=Gga.16719 /len=900	TC236179 Gallus gallus finished cDNA, clone ChEST537o4
20	1	13	pgl1n.pk003.b3	0.368	1.29056	3.75e-07	542.289	1	425.69	1	467.504	4	516.187	4	hypothetical protein FLJ13912 [Homo sapiens]	Homo sapiens hypothetical protein FLJ13912 (FLJ13912), mRNA	PSF3_SCHPO (Q9UTC3) Probable DNA replication complex GINS protein psf3 - Schizosaccharomyces pombe (Fission yeast)	Q9BRX5_HUMAN (Q9BRX5) GINS complex subunit 3 (Psf3 homolog) - Homo sapiens (Human)	gnl|UG|Gga#S7028168 603003738F1 CSEQCHL21 Gallus gallus cDNA clone ChEST17k9 5', mRNA sequence /clone=ChEST17k9 /clone_end=5' /gb=BU129947 /gi=25341813 /ug=Gga.9550 /len=902	TC241701 UP|Q4LS01_9BURK (Q4LS01) Glutathione S-transferase, partial (5%)
26	10	1	pgp1n.pk002.h13	0.368	1.29056	4.88e-08	1157.64	0	889.621	0	1228.43	1	1133.83	1	Alpha enolase (2-phospho-D-glycerate hydro-lyase) (Phosphopyruvate hydratase)	Chicken mRNA for enolase alpha, complete cds	ENOA_CHICK (P51913) Alpha-enolase (EC 4.2.1.11) (2-phospho-D-glycerate hydro-lyase) (Phosphopyruvate hydratase) - Gallus gallus (Chicken)	Q53FT9_HUMAN (Q53FT9) Enolase 1 variant (Fragment) - Homo sapiens (Human)	gnl|UG|Gga#S21274477 Contig3038 WL/RJ Phraped ESTs Gallus gallus cDNA 5', mRNA sequence /clone_end=5' /gb=CO635774 /gi=50538997 /ug=Gga.1383 /len=1768	TC229674 RF|NP_990451.1|46048768|NM_205120 enolase 1 {Gallus gallus} (exp=-1
32	7	12	pgf2n.pk006.j23	0.368	1.29056	0.000657	6218.19	0	4705.44	0	1833.09	0	2291.57	0	No Hits Found	Homo sapiens vesicle transport through interaction with t-SNAREshomolog 1A (yeast) (VTI1A), mRNA	UNKNOWN	UNKNOWN	gnl|UG|Gga#S33769041 gPGC_EST08920 Embryonic gonadal PGC cDNA Library Gallus gallus cDNA 5', mRNA sequence /clone_end=5' /gb=DR419078 /gi=109669054 /ug=Gga.28185 /len=1376	TC273122 similar to UP|Q5FWJ7_MOUSE (Q5FWJ7) Vti1a protein, partial (13%)
48	14	6	pgp1n.pk012.d17	0.368	1.29056	0.00366	465.142	2	366.752	2	NA	NA	NA	NA	proteasome 26S non-ATPase subunit 4 isoform 1; antisecretory factor 1; 26S protease subunit S5a; S5a/antisecretory factor protein; multiubiquitin chain binding protein; 26S proteasome non-ATPase regulatory subunit 4 [Homo sapiens]	Human 26S protease subunit S5a mRNA, complete cds	PSMD4_HUMAN (P55036) 26S proteasome non-ATPase regulatory subunit 4 (26S proteasome regulatory subunit S5A) (Rpn10) (Multiubiquitin chain-binding protein) (Antisecretory factor 1) (AF) (ASF) - Homo sapiens (Human)	Q5VWC5_HUMAN (Q5VWC5) OTTHUMP00000059963 (Proteasome (Prosome, macropain) 26S subunit, non-ATPase, 4) - Homo sapiens (Human)	gnl|UG|Gga#S33769955 gPGC_EST09834 Embryonic gonadal PGC cDNA Library Gallus gallus cDNA 5', mRNA sequence /clone_end=5' /gb=DR419992 /gi=109669968 /ug=Gga.6030 /len=1369	TC231352 homologue to UP|PSD4_HUMAN (P55036) 26S proteasome non-ATPase regulatory subunit 4 (26S proteasome regulatory subunit S5A) (Rpn10) (Multiubiquitin chain-binding protein) (Antisecretory factor 1) (AF) (ASF), complete	RNAr
1	19	16	pgm2n.pk008.c14	0.367	1.28967	5.41e-08	1007.8	0	788.923	0	833.025	1	854.691	1	No Hits Found	No Hits Found	OBRG_RAT (Q9JLS8) Leptin receptor gene-related protein (OB-R gene-related protein) (OB-RGRP) - Rattus norvegicus (Rat)	Q6FHL5_HUMAN (Q6FHL5) LEPR protein - Homo sapiens (Human)	gnl|UG|Gga#S22196842 Gallus gallus mRNA for hypothetical protein, clone 19b9 /cds=p(79,474) /gb=AJ720495 /gi=53133649 /ug=Gga.2215 /len=3641	TC263750 Gallus gallus finished cDNA, clone ChEST264m16
20	20	8	pgf1n.pk009.l3	0.367	1.28967	0.00159	5044.8	1	3828.7	1	1802.28	0	2216.77	0	epsin 2 [Mus musculus]	Homo sapiens epsin 2 (EPN2), transcript variant 1, mRNA	EPN2_HUMAN (O95208) Epsin-2 (EPS-15-interacting protein 2) - Homo sapiens (Human)	Q52LD0_HUMAN (Q52LD0) Epsin 2 - Homo sapiens (Human)	gnl|UG|Gga#S22197910 Gallus gallus mRNA for hypothetical protein, clone 2d1 /cds=p(318,1769) /gb=AJ719427 /gi=53127405 /ug=Gga.16726 /len=2126	TC261664 RF|NP_001012806.1|61098278|NM_001012788 epsin 2 {Gallus gallus} (exp=-1
5	17	5	pgp2n.pk009.h11	0.367	1.28967	5.52e-08	3881.4	0	3084.03	0	2532.64	0	2369.83	0	succinate dehydrogenase complex, subunit C precursor; Succinatedehydrogenase complex, subunit C, integral membraneprotein,; succinate dehydrogenase complex, subunit C,integral membrane protein, 15kD; succinate-ubiquinoneoxidoreducatase cytochrome B large subunit [Homosapiens]	No Hits Found	C560_HUMAN (Q99643) Succinate dehydrogenase cytochrome b560 subunit, mitochondrial precursor (Integral membrane protein CII-3) (QPs1) (QPs-1) (Succinate dehydrogenase complex subunit C) (Succinate-ubiquinone oxidoreductase cytochrome B large subunit) (CYBL	Q6IAQ2_HUMAN (Q6IAQ2) SDHC protein - Homo sapiens (Human)	gnl|UG|Gga#S33762350 gPGC_EST02229 Embryonic gonadal PGC cDNA Library Gallus gallus cDNA 5', mRNA sequence /clone_end=5' /gb=DR412387 /gi=109662363 /ug=Gga.28854 /len=1414	CD216639	dans 627
40	2	8	pgf1n.pk003.l24	0.367	1.28967	4.02e-07	454.661	1	355.567	1	NA	NA	NA	NA	Rho GTPase activating protein 5; RhoGAP5; p190-B [Homo sapiens]	Homo sapiens Rho GTPase activating protein 5 (ARHGAP5), mRNA	RHG05_HUMAN (Q13017) Rho-GTPase-activating protein 5 (p190-B) - Homo sapiens (Human)	Q05BE8_HUMAN (Q05BE8) ARHGAP5 protein - Homo sapiens (Human)	gnl|UG|Gga#S29402309 gonad_EST06639 Embryonic gonad cDNA Library Gallus gallus cDNA 5', mRNA sequence /clone_end=5' /gb=CV859163 /gi=82787547 /ug=Gga.29858 /len=1339	TC284240 homologue to UP|Q59ER0_HUMAN (Q59ER0) Rho GTPase activating protein 5 variant (Fragment), partial (47%)
48	8	9	pgf1n.pk011.n3	0.366	1.28877	0.000699	576.549	0	445.756	0	487.766	0	571.027	0	similar to TRAF and TNF receptor associated protein [Homo sapiens]	Homo sapiens TRAF and TNF receptor-associated protein (TTRAP), mRNA	TTRAP_HUMAN (O95551) TRAF and TNF receptor-associated protein (ETS1-associated protein 2) (ETS1-associated protein II) (EAPII) - Homo sapiens (Human)	Q3T1H5_RAT (Q3T1H5) Similar to putative TRAF and TNF receptor associated protein - Rattus norvegicus (Rat)	gnl|UG|Gga#S7030127 603116142F1 CSEQCHL21 Gallus gallus cDNA clone ChEST70d12 5', mRNA sequence /clone=ChEST70d12 /clone_end=5' /gb=BU131072 /gi=25343002 /ug=Gga.33934 /len=1077	TC247356 similar to GB|AAF64144.1|7578789|AF223469 AD022 protein {Homo sapiens} (exp=-1
1	13	18	pgr1n.pk003.o1	0.366	1.28877	0.00163	4340.76	1	3618.19	1	2566.42	0	3034.85	0	stromal antigen 2; nuclear protein SA2 [Mus musculus]	Homo sapiens similar to DKFZP586O0120 protein (LOC255481), mRNA	STAG1_MOUSE (Q9D3E6) Cohesin subunit SA-1 (Stromal antigen 1) (SCC3 homolog 1) - Mus musculus (Mouse)	Q4LE48_HUMAN (Q4LE48) STAG1 variant protein (Fragment) - Homo sapiens (Human)	gnl|UG|Gga#S14748345 BX278436 AGENAE Gallus gallus multi-tissues normalized library (gcag) Gallus gallus cDNA clone gcag0010.k.21 5prim, mRNA sequence /clone=gcag0010.k.21 /clone_end=5' /gb=BX278436 /gi=90225169 /ug=Gga.1302 /len=993	TC297504 weakly similar to UP|STAG3_MOUSE (O70576) Cohesin subunit SA-3 (Stromal antigen 3) (Stromalin 3) (SCC3 homolog 3), partial (7%)
12	16	8	pgf1n.pk009.o4	0.365	1.28788	0.00397	406.272	2	311.969	2	519.963	3	402.555	3	aldolase C	Gallus gallus aldolase A mRNA, partial cds	ALDOC_MACFA (Q9GKW3) Fructose-bisphosphate aldolase C (EC 4.1.2.13) (Brain-type aldolase) - Macaca fascicularis (Crab eating macaque) (Cynomolgus monkey)	Q6P0L5_HUMAN (Q6P0L5) ALDOC protein (Fragment) - Homo sapiens (Human)	gnl|UG|Gga#S18611534 Gallus gallus finished cDNA, clone ChEST337c15 /gb=BX929868 /gi=46016407 /ug=Gga.4982 /len=1497	TC295656 homologue to GB|1609082A|226855|1609082A aldolase C. {Gallus gallus} (exp=-1
40	7	9	pgf1n.pk010.i13	0.365	1.28788	0.00169	459.898	1	353.126	1	439.928	2	463.622	2	cell division cycle 10; cell division cycle 10 (homolog to CDC10 of S.cerevisiae); cell division cycle 10 (homologous to CDC10 of S. cerevisiae); CDC10 (cell division cycle 10, S. cerevisiae, homolog); CDC10 protein homolog [Homo sapiens]	Homo sapiens, CDC10 cell division cycle 10 homolog (S. cerevisiae), clone MGC:25988 IMAGE:4823810, mRNA, complete cds	SEPT7_HUMAN (Q16181) Septin-7 (CDC10 protein homolog) - Homo sapiens (Human)	Q5R4Z7_PONPY (Q5R4Z7) Hypothetical protein DKFZp459O0215 - Pongo pygmaeus (Orangutan)	gnl|UG|Gga#S23830992 Gallus gallus mRNA for hypothetical protein, clone 7k16 /cds=p(134,1387) /gb=AJ851567 /gi=60098740 /ug=Gga.4636 /len=2400	TC228946 RF|NP_001012577.1|60302768|NM_001012559 septin 7 {Gallus gallus} (exp=-1
43	12	13	pgl1n.pk006.i16	0.364	1.28699	0.00407	380.371	2	299.534	2	448.628	2	522.375	2	No Hits Found	No Hits Found	UNKNOWN	UNKNOWN	gnl|UG|Gga#S19787752 Gallus gallus finished cDNA, clone ChEST803n22 /gb=CR407186 /gi=47022720 /ug=Gga.13522 /len=1579	BU374099
4	18	13	pgl1n.pk011.m3	0.364	1.28699	7.33e-08	711.235	0	549.105	0	521.879	0	525.888	0	ubiquitin-conjugating enzyme E2D 3 (UBC4/5 homolog, yeast); UbcH5C;ubiquitin-conjugating enzyme E2D 3 (homologous to yeastUBC4/5) [Homo sapiens]	Rattus norvegicus ubiquitin-conjugating enzyme E2D 3 (homologous to yeast UBC4/5) (Ube2d3), mRNA	UB2D3_RAT (P61078) Ubiquitin-conjugating enzyme E2 D3 (EC 6.3.2.19) (Ubiquitin-protein ligase D3) (Ubiquitin carrier protein D3) (Ubiquitin-conjugating enzyme E2-17 kDa 3) (E2(17)KB 3) (Phosphoarginine phosphatase) (PAPase) - Rattus norvegicus (Rat)	Q4QQL2_MOUSE (Q4QQL2) Ubiquitin-conjugating enzyme E2D 3 (UBC4/5 homolog, yeast) (17 days pregnant adult female amnion cDNA, RIKEN full-length enriched library, clone:I920087L17 product:ubiquitin-conjugating enzyme E2D 3 (UBC4/5 homolog, yeast), full inser	gnl|UG|Gga#S22197462 Gallus gallus mRNA for hypothetical protein, clone 7i20 /cds=p(72,515) /gb=AJ719875 /gi=53130409 /ug=Gga.2381 /len=1990	TC302782 UP|UB2D3_HUMAN (P61077) Ubiquitin-conjugating enzyme E2 D3 (Ubiquitin-protein ligase D3) (Ubiquitin carrier protein D3) (Ubiquitin-conjugating enzyme E2-17 kDa 3) (E2(17)KB 3) , partial (52%)
47	20	18	pgr1n.pk003.p20	0.364	1.28699	0.00412	457.94	2	348.306	2	493.41	4	605.282	4	protein phosphatase 2, regulatory subunit B (B56), delta isoform[Homo sapiens]	Homo sapiens protein phosphatase 2, regulatory subunit B (B56),gamma isoform (PPP2R5C), mRNA	2A5D_RABIT (Q28653) Serine/threonine-protein phosphatase 2A 56 kDa regulatory subunit delta isoform (PP2A, B subunit, B' delta isoform) (PP2A, B subunit, B56 delta isoform) (PP2A, B subunit, PR61 delta isoform) (PP2A, B subunit, R5 delta isoform) (PP2A, B	Q6ZN33_HUMAN (Q6ZN33) CDNA FLJ16473 fis, clone BRHIP3026052, highly similar to Serine/threonine protein phosphatase 2A, 56 kDa regulatory subunit, gamma isoform - Homo sapiens (Human)	gnl|UG|Gga#S23830835 Gallus gallus mRNA for hypothetical protein, clone 21e6 /cds=p(75,1649) /gb=AJ851724 /gi=60099054 /ug=Gga.17571 /len=4268	TC259580 homologue to UP|Q66J79_XENLA (Q66J79) MGC81679 protein, partial (68%)
40	18	3	pgp2n.pk002.k1	0.364	1.28699	6.82e-08	1192.06	0	914.579	0	719.185	1	797.17	1	Lysophosphatidic acid receptor Edg-4 (LPA receptor 2) (LPA-2)	Macaca fascicularis brain cDNA clone:QtrA-12246, full insertsequence	EDG4_MACFA (Q95KH4) Lysophosphatidic acid receptor Edg-4 (LPA receptor 2) (LPA-2) - Macaca fascicularis (Crab eating macaque) (Cynomolgus monkey)	Q6P290_MOUSE (Q6P290) Endothelial differentiation, lysophosphatidic acid G-protein-coupled receptor 4 (Lung RCB-0558 LLC cDNA, RIKEN full-length enriched library, clone:G730044L15 product:endothelial differentiation, lysophosphatidic acid G-protein-coupled	gnl|UG|Gga#S29402500 gonad_EST06830 Embryonic gonad cDNA Library Gallus gallus cDNA 5', mRNA sequence /clone_end=5' /gb=CV859354 /gi=82787738 /ug=Gga.12211 /len=957	TC257130 similar to UP|Q68PF6_XENTR (Q68PF6) Lysophosphatidic acid receptor 2, partial (92%)
39	16	7	pgf1n.pk001.e15	0.364	1.28699	1.11e-14	385.688	2	300.186	2	NA	NA	NA	NA	Unknown (protein for IMAGE:2823490) [Homo sapiens]	Canis familiaris cyclophilin A mRNA, partial cds	PPIA_PONPY (Q5R8S7) Peptidyl-prolyl cis-trans isomerase A (EC 5.2.1.8) (PPIase A) (Rotamase A) (Cyclophilin A) (Cyclosporin A-binding protein) - Pongo pygmaeus (Orangutan)	Q6DTW1_AOTTR (Q6DTW1) TRIM5/cyclophilin A fusion protein - Aotus trivirgatus (Night monkey) (Douroucouli)	gnl|UG|Gga#S33768098 gPGC_EST07977 Embryonic gonadal PGC cDNA Library Gallus gallus cDNA 5', mRNA sequence /clone_end=5' /gb=DR418135 /gi=109668111 /ug=Gga.4881 /len=1379	TC241657 homologue to GB|1M9E_A|31615558|1M9E_A Chain A, X-Ray Crystal Structure Of Cyclophilin AHIV-1 Ca N- Terminal Domain (1-146) M-Type H87a Complex. {Homo sapiens} (exp=-1	dans 627
16	17	6	pgp1n.pk010.g9	0.363	1.2861	5.55e-07	630.606	1	473.63	1	515.82	2	478.564	2	Guanine nucleotide-binding protein G(S), alpha subunit (Adenylate cyclase-stimulating G alpha protein)	X. laevis mRNA for alpha-subunit of G-protein (G-alpha-s)	GNAS_XENLA (P24799) Guanine nucleotide-binding protein G(s) subunit alpha (Adenylate cyclase-stimulating G alpha protein) - Xenopus laevis (African clawed frog)	Q32P26_HUMAN (Q32P26) GNAS protein (Fragment) - Homo sapiens (Human)	gnl|UG|Gga#S7036405 603133312F1 CSEQCHL24 Gallus gallus cDNA clone ChEST113h4 5', mRNA sequence /clone=ChEST113h4 /clone_end=5' /gb=BU138061 /gi=25352088 /ug=Gga.10262 /len=1036	TC242682 homologue to UP|GNAS_XENLA (P24799) Guanine nucleotide-binding protein G(s), alpha subunit (Adenylate cyclase-stimulating G alpha protein), partial (88%)
41	10	2	pgp1n.pk006.h18	0.362	1.28521	8.3e-08	1777.64	0	1406.19	0	949.161	0	929.256	0	surfeit 4; surfeit locus protein 4; surface 4 integral membraneprotein [Homo sapiens]	Mus musculus similar to surfeit gene 4 [Mus musculus] (LOC277502),mRNA	SURF4_HUMAN (O15260) Surfeit locus protein 4 - Homo sapiens (Human)	Q5R705_PONPY (Q5R705) Hypothetical protein DKFZp459A164 - Pongo pygmaeus (Orangutan)	gnl|UG|Gga#S14810256 Gallus gallus mRNA for Surf4, complete cds /cds=p(7,816) /gb=AB050010 /gi=28866787 /ug=Gga.9460 /len=3417	TC231001 UP|Q800K9_CHICK (Q800K9) Surf4, complete
46	3	8	pgf1n.pk002.e20	0.362	1.28521	0.000796	1590.6	0	1225.41	0	1368.76	0	1345.15	0	No Hits Found	Homo sapiens KIAA0979 protein (KIAA0979), mRNA	PDS5_SCHPO (Q9HFF5) Sister chromatid cohesion protein pds5 (Precocious dissociation of sisters protein 5) - Schizosaccharomyces pombe (Fission yeast)	Q9Y2I5_HUMAN (Q9Y2I5) KIAA0979 protein (Fragment) - Homo sapiens (Human)	gnl|UG|Gga#S23831008 Gallus gallus mRNA for hypothetical protein, clone 6g19 /cds=p(180,3968) /gb=AJ851551 /gi=60098708 /ug=Gga.15747 /len=5276	TC227719 homologue to UP|Q4VA53_MOUSE (Q4VA53) Androgen-induced prostate proliferative shutoff associated protein AS3, partial (95%)
46	8	14	pgl1n.pk013.i1	0.361	1.28432	3.39e-05	418.749	3	320.526	3	NA	NA	NA	NA	No Hits Found	No Hits Found	GLCNE_HUMAN (Q9Y223) Bifunctional UDP-N-acetylglucosamine 2-epimerase/N-acetylmannosamine kinase (UDP-GlcNAc-2-epimerase/ManAc kinase) [Includes: UDP-N-acetylglucosamine 2-epimerase (EC 5.1.3.14) (Uridine diphosphate-N-acetylglucosamine-2-epimerase) (UDP-G	Q3UW64_MOUSE (Q3UW64) Adult male cecum cDNA, RIKEN full-length enriched library, clone:9130409B02 product:glucosamine, full insert sequence - Mus musculus (Mouse)	gnl|UG|Gga#S23831006 Gallus gallus mRNA for hypothetical protein, clone 6o2 /cds=p(147,2315) /gb=AJ851553 /gi=60098712 /ug=Gga.9568 /len=4365	TC227824 RF|NP_001026603.1|71895297|NM_001031432 UDP-N-acetylglucosamine-2-epimerase/N- acetylmannosamine kinase {Gallus gallus} (exp=-1
17	3	2	pgp1n.pk003.k23	0.36	1.28343	5.19e-06	568.279	2	440.498	2	508.12	4	505.088	4	LIM domain kinase 2 (LIMK-2)	Chicken limk mRNA for LIM-kinase (LIMK), compete cds	LIMK2_CHICK (P53666) LIM domain kinase 2 (EC 2.7.11.1) (LIMK-2) - Gallus gallus (Chicken)	Q32L23_BOVIN (Q32L23) LIM domain kinase 2 - Bos taurus (Bovine)	gnl|UG|Gga#S19183113 Gallus gallus LIM domain kinase 2 (LIMK2), mRNA /cds=p(83,2011) /gb=NM_205115 /gi=45384121 /ug=Gga.3222 /len=3793	TC227967 UP|LIMK2_CHICK (P53666) LIM domain kinase 2 (LIMK-2) , complete
32	8	9	pgf1n.pk012.e22	0.36	1.28343	1.03e-07	577.16	0	450.429	0	540.319	3	627.336	3	proline rich 2; proline-rich protein with nuclear targeting signal [Homo sapiens]	Homo sapiens proline rich 2 (PROL2), mRNA	PNRC1_HUMAN (Q12796) Proline-rich nuclear receptor coactivator 1 (Proline-rich protein 2) (B4-2 protein) - Homo sapiens (Human)	Q3MHP4_BOVIN (Q3MHP4) Proline-rich nuclear receptor coactivator 1 - Bos taurus (Bovine)	gnl|UG|Gga#S22196538 Gallus gallus mRNA for hypothetical protein, clone 25n7 /cds=p(155,1024) /gb=AJ720799 /gi=53135790 /ug=Gga.6024 /len=1732	TC229681 RF|NP_001012291.1|59709479|NM_001012291 proline-rich nuclear receptor coactivator 1 {Gallus gallus} (exp=-1
8	7	12	pnfb.pk0009.d6	0.36	1.28343	0.000865	2518.68	0	1912.05	0	783.402	0	1006.99	0	No Hits Found	M.musculus Ig/EBP-1 gene for immunoglobulin enhancer binding protein	UNKNOWN	UNKNOWN	UNKNOWN	UNKNOWN
40	18	8	pgf1n.pk008.p21	0.36	1.28343	0.00462	361.4	2	277.723	2	NA	NA	NA	NA	TYPE-1 ANGIOTENSIN II RECEPTOR (AT1)	Turkey angiotensin receptor mRNA, complete cds	AGTR1_CHICK (P79785) Type-1 angiotensin II receptor (AT1) - Gallus gallus (Chicken)	Q53YY0_HUMAN (Q53YY0) Angiotensin II receptor, type 1 - Homo sapiens (Human)	gnl|UG|Gga#S19183150 Gallus gallus angiotensin II receptor, type 1 (AGTR1), mRNA /cds=p(179,1258) /gb=NM_205157 /gi=61102733 /ug=Gga.632 /len=1309	TC230592 UP|AGTR1_CHICK (P79785) Type-1 angiotensin II receptor (AT1), complete
11	1	13	pgl1n.pk003.d4	0.359	1.28254	5.39e-06	487.762	2	380.155	2	473.056	4	522.389	4	fatty aldehyde dehydrogenase variant form [Mus musculus]	No Hits Found	AL3A2_MACFA (Q60HH8) Fatty aldehyde dehydrogenase (EC 1.2.1.3) (Aldehyde dehydrogenase, microsomal) (Aldehyde dehydrogenase family 3 member A2) (Aldehyde dehydrogenase 10) - Macaca fascicularis (Crab eating macaque) (Cynomolgus monkey)	Q3U7B5_MOUSE (Q3U7B5) Bone marrow macrophage cDNA, RIKEN full-length enriched library, clone:I830083G09 product:aldehyde dehydrogenase family 3, subfamily A2, full insert sequence (Bone marrow macrophage cDNA, RIKEN full-length enriched library, clone:I830	gnl|UG|Gga#S22197545 Gallus gallus mRNA for hypothetical protein, clone 6j4 /cds=p(176,1648) /gb=AJ719792 /gi=53130212 /ug=Gga.4559 /len=2689	TC228658 RF|NP_001006223.1|57525324|NM_001006223 aldehyde dehydrogenase 3 family, member A2 {Gallus gallus} (exp=-1
39	7	11	pgf1n.pk004.a12	0.359	1.28254	5.69e-06	544.525	2	415.773	2	484.056	2	555.381	2	No Hits Found	Homo sapiens X BAC RP11-494I9 (Roswell Park Cancer Institute Human BAC Library) complete sequence	UNKNOWN	UNKNOWN	gnl|UG|Gga#S33768684 gPGC_EST08563 Embryonic gonadal PGC cDNA Library Gallus gallus cDNA 5', mRNA sequence /clone_end=5' /gb=DR418721 /gi=109668697 /ug=Gga.17286 /len=1217	TC251207 homologue to UP|Q4RAW6_TETNG (Q4RAW6) Chromosome undetermined SCAF22744, whole genome shotgun sequence. (Fragment), partial (7%)
21	13	18	pgr1n.pk003.i5	0.359	1.28254	1.14e-07	681.79	0	527.593	0	530.026	1	574.514	1	No Hits Found	No Hits Found	S17A5_HUMAN (Q9NRA2) Sialin (Solute carrier family 17 member 5) (Sodium/sialic acid cotransporter) (AST) (Membrane glycoprotein HP59) - Homo sapiens (Human)	Q5SZ76_HUMAN (Q5SZ76) Solute carrier family 17 (Anion/sugar transporter), member 5 - Homo sapiens (Human)	gnl|UG|Gga#S22197497 Gallus gallus mRNA for hypothetical protein, clone 7b17 /cds=p(170,1624) /gb=AJ719840 /gi=53130339 /ug=Gga.22626 /len=3121	TC228312 RF|NP_001026257.1|71895023|NM_001031086 solute carrier family 17 (anion/sugar transporter), member 5 {Gallus gallus} (exp=-1
48	19	3	pgp1n.pk014.l15	0.359	1.28254	8.02e-10	412.134	4	322.899	4	712.867	2	588.325	2	No Hits Found	No Hits Found	UNKNOWN	UNKNOWN	gnl|UG|Gga#S6918434 603812624F1 CSEQCHN74 Gallus gallus cDNA clone ChEST801p6 5', mRNA sequence /clone=ChEST801p6 /clone_end=5' /gb=BU373772 /gi=25881773 /ug=Gga.20283 /len=1047	TC268363
25	4	6	pgp2n.pk009.p17	0.359	1.28254	0.000913	6959.09	0	5237.68	0	1817.95	0	2057.38	0	alpha 1 type I collagen [Cynops pyrrhogaster]	Equus caballus type II collagen mRNA, complete cds	CO2A1_MOUSE (P28481) Collagen alpha-1(II) chain precursor [Contains: Chondrocalcin] - Mus musculus (Mouse)	Q641K3_MOUSE (Q641K3) Col2a1 protein - Mus musculus (Mouse)	gnl|UG|Gga#S10817579 Gallus gallus alpha 1 type IIA collagen precursor (COL2A1) mRNA, complete cds, alternatively spliced /cds=p(45,4307) /gb=AY046949 /gi=15546069 /ug=Gga.2839 /len=4837	TC227761 UP|Q90W37_CHICK (Q90W37) Alpha 1 type IIA collagen precursor, complete	collagen
11	4	13	pgl1n.pk004.k13	0.358	1.28165	1.19e-07	504	0	394.653	0	492.13	4	509.556	4	Cytochrome c oxidase polypeptide VA	Rattus norvegicus cytochrome c oxidase, subunit Va (Cox5a), mRNA	COX5A_RAT (P11240) Cytochrome c oxidase subunit 5A, mitochondrial precursor (EC 1.9.3.1) (Cytochrome c oxidase polypeptide Va) - Rattus norvegicus (Rat)	Q7YRK4_TARSY (Q7YRK4) Cytochrome c oxidase subunit Va (Fragment) - Tarsius syrichta (Philippine tarsier)	gnl|UG|Gga#S18607353 Gallus gallus finished cDNA, clone ChEST60j16 /gb=BX934048 /gi=46018094 /ug=Gga.12094 /len=1403	TC251837 homologue to UP|Q9D2W1_MOUSE (Q9D2W1) Adult male kidney cDNA, RIKEN full-length enriched library, clone:0610007O13 product:cytochrome c oxidase, subunit Va, full insert sequence (Cytochrome c oxidase, subunit Va), partial (53%)	dans 627
48	1	1	pgp1c.pk001.b7	0.358	1.28165	8.06e-07	634.39	1	489.223	1	587.738	3	610.932	3	Unknown (protein for IMAGE:2823044) [Homo sapiens]	Homo sapiens, clone IMAGE:2823044, mRNA, partial cds	TBB3_RAT (Q4QRB4) Tubulin beta-3 chain - Rattus norvegicus (Rat)	Q5I036_MOUSE (Q5I036) Tubulin, beta 3 (12 days embryo spinal ganglion cDNA, RIKEN full-length enriched library, clone:D130031O03 product:tubulin, beta 3, full insert sequence) - Mus musculus (Mouse)	gnl|UG|Gga#S26468089 Gallus gallus tubulin, beta 3 (TUBB3), mRNA /cds=p(1,1350) /gb=NM_001031598 /gi=71896202 /ug=Gga.31960 /len=1350	TC292577 UP|TBB4_CHICK (P09652) Tubulin beta-4 chain (Beta-tubulin class-III), complete	dans 627
17	4	8	pgf1n.pk004.d13	0.357	1.28076	6.28e-06	426.033	2	330.768	2	373.094	2	414.015	2	ORF2 [Platemys spixii]	Mus musculus small inducible cytokine A21a (Scya21a) gene, complete cds	UNKNOWN	UNKNOWN	gnl|UG|Gga#S20463916 Gallus gallus finished cDNA, clone ChEST141a8 /gb=CR524456 /gi=48843181 /ug=Gga.21038 /len=2178	TC284028 homologue to UP|Q8M0B3_AMOPA (Q8M0B3) ATP synthase F0 subunit 6 , partial (6%)
20	13	5	pgp2n.pk007.m22	0.357	1.28076	0.000984	1810.55	0	1363.03	0	878.242	0	1049.38	0	hypothetical protein MGC31364 [Mus musculus]	Homo sapiens, Similar to 3-hydroxyisobutyryl-Coenzyme A hydrolase,clone MGC:12192 IMAGE:3685714, mRNA, complete cds	YD036_YEAST (P28817) Uncharacterized protein YDR036C - Saccharomyces cerevisiae (Baker's yeast)	Q53GA8_HUMAN (Q53GA8) 3-hydroxyisobutyryl-Coenzyme A hydrolase isoform 1 variant (Fragment) - Homo sapiens (Human)	gnl|UG|Gga#S22196763 Gallus gallus mRNA for hypothetical protein, clone 20j11 /cds=p(39,1196) /gb=AJ720574 /gi=53133807 /ug=Gga.9512 /len=2946	TC228458 RF|NP_001026414.1|71895123|NM_001031243 3-hydroxyisobutyryl-Coenzyme A hydrolase {Gallus gallus} (exp=-1
38	14	8	pgf1n.pk008.p8	0.355	1.27899	7.08e-06	405.789	2	313.061	2	585.25	4	646.104	4	KIAA1049 protein [Homo sapiens]	Homo sapiens KIAA1049 protein (KIAA1049), mRNA	TCF25_MOUSE (Q8R3L2) Transcription factor 25 (Nuclear localized protein 1) - Mus musculus (Mouse)	Q80TL2_MOUSE (Q80TL2) MKIAA1049 protein (Fragment) - Mus musculus (Mouse)	gnl|UG|Gga#S18611509 Gallus gallus finished cDNA, clone ChEST645n10 /gb=BX929893 /gi=41630421 /ug=Gga.6193 /len=2028	TC234964 Gallus gallus finished cDNA, clone ChEST645n10
8	8	5	pgp2n.pk007.f10	0.355	1.27899	1.49e-07	11881.4	0	9094.38	0	6812.66	0	7191.54	0	Tubulin gamma chain (Gamma tubulin)	G.gallus microsatellite DNA (clone 75A10)	TBG1_XENLA (P23330) Tubulin gamma-1 chain (Gamma-1 tubulin) (xGAM) - Xenopus laevis (African clawed frog)	Q0VCD2_BOVIN (Q0VCD2) Similar to Tubulin gamma-1 chain (Gamma-1 tubulin) (Gamma-tubulin complex component 1) (GCP-1) - Bos taurus (Bovine)	gnl|UG|Gga#S18611561 Gallus gallus finished cDNA, clone ChEST653f16 /gb=BX929841 /gi=46016395 /ug=Gga.2671 /len=1928	TC236244 UP|Q4QQZ8_XENLA (Q4QQZ8) Xgam protein, partial (98%)	dans 627
20	8	2	pgp1n.pk007.c6	0.354	1.2781	0.00238	1035.48	1	779.354	1	948.434	2	848.214	2	RAB1A, member RAS oncogene family; RAB1, member RAS oncogene family[Homo sapiens]	Homo sapiens RAB1A, member RAS oncogene family (RAB1A), mRNA	RAB1A_RAT (Q6NYB7) Ras-related protein Rab-1A - Rattus norvegicus (Rat)	Q6ZPF0_MOUSE (Q6ZPF0) MKIAA3012 protein (Fragment) - Mus musculus (Mouse)	gnl|UG|Gga#S33770187 gPGC_EST10066 Embryonic gonadal PGC cDNA Library Gallus gallus cDNA 5', mRNA sequence /clone_end=5' /gb=DR420224 /gi=109670200 /ug=Gga.4553 /len=1384	TC260048 UP|Q90YX6_CHICK (Q90YX6) GTP binding protein Rab1a (Fragment), complete
5	16	7	pgf1n.pk002.b4	0.354	1.2781	0.00108	2195.4	0	1757.06	0	1668.88	0	1403.49	0	guanine nucleotide binding protein, beta polypeptide 2-like 1;guanine nucleotide binding protein (G protein), betapolypeptide 2-like 1 [Rattus norvegicus]	Chicken MHC B complex protein (C12-3) mRNA, complete cds	GBLP_CHICK (P63247) Guanine nucleotide-binding protein subunit beta 2-like 1 (Guanine nucleotide-binding protein subunit beta-like protein 12.3) (Receptor of activated protein kinase C 1) (RACK1) (Receptor for activated C kinase) - Gallus gallus (Chicken)	Q5NCC5_MOUSE (Q5NCC5) Guanine nucleotide binding protein, beta 2, related sequence 1 (CRL-1722 L5178Y-R cDNA, RIKEN full-length enriched library, clone:I730096H10 product:guanine nucleotide binding protein, beta 2, related sequence 1, full insert sequence)	gnl|UG|Gga#S33766172 gPGC_EST06051 Embryonic gonadal PGC cDNA Library Gallus gallus cDNA 5', mRNA sequence /clone_end=5' /gb=DR416209 /gi=109666185 /ug=Gga.4181 /len=1405	TC267710 UP|Q5VLR4_HUMAN (Q5VLR4) Lung cancer oncogene 7, partial (92%)
9	19	6	pgp1n.pk010.j16	0.354	1.2781	1.62e-07	2397.55	0	1889.79	0	1741.16	0	1950.55	0	Unknown (protein for MGC:31023) [Mus musculus]	Homo sapiens hypothetical 9.7 kDa protein dJ34B21.3 (MGC19570),mRNA	CF130_MOUSE (Q8R5F3) Protein C6orf130 homolog - Mus musculus (Mouse)	Q3U5M3_MOUSE (Q3U5M3) Bone marrow macrophage cDNA, RIKEN full-length enriched library, clone:I830169B11 product:hypothetical Appr-1-p processing containing protein, full insert sequence - Mus musculus (Mouse)	gnl|UG|Gga#S22196245 Gallus gallus mRNA for hypothetical protein, clone 34o8 /cds=p(51,620) /gb=AJ721092 /gi=53136843 /ug=Gga.22508 /len=1702	TC243731 similar to UP|CF130_MOUSE (Q8R5F3) Protein C6orf130 homolog, partial (89%)
12	17	12	pgl1c.pk002.j22	0.354	1.2781	4.91e-05	426.144	3	335.173	3	NA	NA	NA	NA	No Hits Found	Columba livia carnitine acetyltransferase mRNA, complete cds	UNKNOWN	UNKNOWN	gnl|UG|Gga#S21429253 testis_EST03732 Testis cDNA Library Gallus gallus cDNA 3', mRNA sequence /clone_end=3' /gb=CO772635 /gi=50973902 /ug=Gga.16373 /len=1024	TC245862 homologue to UP|CACP_COLLI (P52826) Carnitine O-acetyltransferase precursor (Carnitine acetylase) (CAT) (Carnitine acetyltransferase) (CrAT) , partial (7%)
35	11	19	pgr1n.pk006.p21	0.351	1.27544	2.2e-07	852.348	0	655.297	0	744.507	1	698.706	1	RIKEN cDNA 4930584N22 [Mus musculus]	Mus musculus RIKEN cDNA 4930584N22 gene (4930584N22Rik), mRNA	PARN_BRARE (Q7ZU92) Poly(A)-specific ribonuclease PARN (EC 3.1.13.4) (Polyadenylate-specific ribonuclease) - Brachydanio rerio (Zebrafish) (Danio rerio)	Q9D2E2_MOUSE (Q9D2E2) Adult male testis cDNA, RIKEN full-length enriched library, clone:4930584N22 product:hypothetical Zinc finger C-x8-C-x5-C-x3-H type containing protein, full insert sequence (12 days embryo spinal cord cDNA, RIKEN full-length enriched	gnl|UG|Gga#S19180906 Gallus gallus finished cDNA, clone ChEST71m6 /gb=CR354328 /gi=45426636 /ug=Gga.13088 /len=2409	TC254878 similar to UP|Q8R5A4_MOUSE (Q8R5A4) TOE1 homolog, partial (16%)
41	2	2	pgp1n.pk004.d22	0.351	1.27544	2.17e-07	2219.07	0	1777.96	0	1293.53	0	1411.5	0	leucyl-tRNA synthetase [Homo sapiens]	Homo sapiens leucyl-tRNA synthetase (LARS), mRNA	SYLC_PONPY (Q5R614) Leucyl-tRNA synthetase, cytoplasmic (EC 6.1.1.4) (Leucine--tRNA ligase) (LeuRS) - Pongo pygmaeus (Orangutan)	Q9H8E3_HUMAN (Q9H8E3) CDNA FLJ13715 fis, clone PLACE2000404, moderately similar to PROBABLE LEUCYL-TRNA SYNTHETASE (EC 6.1.1.4) - Homo sapiens (Human)	gnl|UG|Gga#S29403887 gonad_EST08217 Embryonic gonad cDNA Library Gallus gallus cDNA 5', mRNA sequence /clone_end=5' /gb=CV860741 /gi=82789125 /ug=Gga.7312 /len=1309	TC270185 homologue to UP|SYLC_HUMAN (Q9P2J5) Leucyl-tRNA synthetase, cytoplasmic (Leucine--tRNA ligase) (LeuRS) , partial (73%)
14	10	11	pgf1n.pk011.o22	0.351	1.27544	1.42e-06	398.802	1	319.876	1	NA	NA	NA	NA	No Hits Found	No Hits Found	UNKNOWN	UNKNOWN	gnl|UG|Gga#S19787624 Gallus gallus finished cDNA, clone ChEST594o6 /gb=CR407314 /gi=47022848 /ug=Gga.19237 /len=939	BU320251
33	16	7	pgf1n.pk001.f23	0.35	1.27456	9.66e-06	422.06	2	328.624	2	NA	NA	NA	NA	similar to 6-phosphogluconate dehydrogenase, decarboxylating [Homo sapiens]	Homo sapiens phosphogluconate dehydrogenase (PGD), mRNA	6PGD_HUMAN (P52209) 6-phosphogluconate dehydrogenase, decarboxylating (EC 1.1.1.44) - Homo sapiens (Human)	Q4VXH6_HUMAN (Q4VXH6) 6-phosphogluconate dehydrogenase, decarboxylating - Homo sapiens (Human)	gnl|UG|Gga#S22196693 Gallus gallus mRNA for hypothetical protein, clone 22k15 /cds=p(87,1538) /gb=AJ720644 /gi=53134114 /ug=Gga.1282 /len=1718	TC232058 homologue to UP|Q4VXH6_HUMAN (Q4VXH6) 6-phosphogluconate dehydrogenase, decarboxylating, complete
37	12	7	pgf1n.pk001.e5	0.349	1.27368	1.02e-17	496.725	0	385.992	0	477.225	3	501.09	3	chaperonin containing TCP1, subunit 7 (eta) [Homo sapiens]	Homo sapiens, chaperonin containing TCP1, subunit 7 (eta), clone MGC:4110 IMAGE:2905446, mRNA, complete cds	TCPH_CHICK (Q5ZJK8) T-complex protein 1 subunit eta (TCP-1-eta) (CCT-eta) - Gallus gallus (Chicken)	Q6FI26_HUMAN (Q6FI26) CCT7 protein (Hypothetical protein CCT7) (Chaperonin containing TCP1, subunit 7) (Eta) - Homo sapiens (Human)	gnl|UG|Gga#S22196911 Gallus gallus mRNA for hypothetical protein, clone 17g3 /cds=p(57,1718) /gb=AJ720426 /gi=53133511 /ug=Gga.5535 /len=2064	TC229302 UP|TCPH_CHICK (Q5ZJK8) T-complex protein 1 subunit eta (TCP-1-eta) (CCT-eta), complete
44	15	7	pft1c.pk001.f6	0.349	1.27368	2.63e-07	1063.81	0	823.192	0	754.103	1	688.162	1	Pr57 env polyprotein precursor [Avian leukosis virus]	G.gallus DNA containing proviral sequence of endogenous leukosis virus ev21 and its integration site	UNKNOWN	UNKNOWN	UNKNOWN	UNKNOWN
2	12	8	pgf1n.pk007.f18	0.349	1.27368	0.00286	633.548	1	475.301	1	702.11	3	727.984	3	ubiquitin specific protease 8 [Homo sapiens]	Homo sapiens, Similar to ubiquitin specific protease 8, clone IMAGE:4341874, mRNA, partial cds	UBP8_HUMAN (P40818) Ubiquitin carboxyl-terminal hydrolase 8 (EC 3.1.2.15) (Ubiquitin thioesterase 8) (Ubiquitin-specific-processing protease 8) (Deubiquitinating enzyme 8) (hUBPy) - Homo sapiens (Human)	Q2TB31_HUMAN (Q2TB31) Ubiquitin specific peptidase 8 - Homo sapiens (Human)	gnl|UG|Gga#S20464864 Gallus gallus finished cDNA, clone ChEST72b3 /gb=CR523508 /gi=48842170 /ug=Gga.9603 /len=4278	TC235762 Gallus gallus finished cDNA, clone ChEST486n21
24	3	14	pgl1n.pk009.c2	0.348	1.27279	0.0029	632.166	1	491.709	1	527.871	0	539.577	0	similar to LYRIC [Homo sapiens]	Rattus norvegicus LYRIC (Lyric), mRNA	LYRIC_HUMAN (Q86UE4) Protein LYRIC (Lysine-rich CEACAM1 co-isolated protein) (3D3/lyric) (Metastasis adhesion protein) (Metadherin) (Astrocyte elevated gene-1 protein) (AEG-1) - Homo sapiens (Human)	Q24JZ4_BOVIN (Q24JZ4) Similar to LYRIC/3D3 - Bos taurus (Bovine)	gnl|UG|Gga#S7021810 603003125F1 CSEQCHL18 Gallus gallus cDNA clone ChEST14a7 5', mRNA sequence /clone=ChEST14a7 /clone_end=5' /gb=BU124241 /gi=25334916 /ug=Gga.6056 /len=943	TC255982 similar to UP|Q52QU9_HUMAN (Q52QU9) LYRIC, partial (35%)
26	9	3	pgp1n.pk012.n1	0.348	1.27279	2.75e-07	22391.4	0	18329.9	0	14568.5	0	16307.4	0	Unknown (protein for IMAGE:2958115) [Homo sapiens]	Canis familiaris Na/myo-inositol cotransporter (SMIT) mRNA sequence	RT06_CHICK (Q5ZIJ2) Mitochondrial 28S ribosomal protein S6 (S6mt) (MRP-S6) - Gallus gallus (Chicken)	Q3TLQ4_MOUSE (Q3TLQ4) Mammary gland RCB-0527 Jyg-MC(B) cDNA, RIKEN full-length enriched library, clone:G930003J17 product:mitochondrial ribosomal protein S6, full insert sequence (11 days pregnant adult female placenta cDNA, RIKEN full-length enriched libr	gnl|UG|Gga#S22196545 Gallus gallus mRNA for hypothetical protein, clone 25m4 /cds=p(167,532) /gb=AJ720792 /gi=53135719 /ug=Gga.5347 /len=1946	TC229518 similar to GB|BAB40996.1|13620887|AB049943 mitochondrial ribosomal protein S6 {Mus musculus} (exp=-1
29	1	7	pgp2n.pk003.g22	0.348	1.27279	0.000434	368.059	4	294.38	4	NA	NA	NA	NA	Amiloride-sensitive sodium channel gamma-subunit (Epithelial Na+channel gamma subunit) (Gamma ENaC) (Nonvoltage-gatedsodium channel 1 gamma subunit) (SCNEG) (Gamma NaCH)	Homo sapiens amiloride-sensitive epithelial sodium channel gammasubunit (SCNN1G) gene, exon 2	SCNNG_RABIT (Q28738) Amiloride-sensitive sodium channel gamma-subunit (Epithelial Na+ channel subunit gamma) (Gamma ENaC) (Nonvoltage-gated sodium channel 1 subunit gamma) (SCNEG) (Gamma NaCH) - Oryctolagus cuniculus (Rabbit)	Q0Q560_TRIVU (Q0Q560) Sodium channel nonvoltage-gated 1 gamma (Fragment) - Trichosurus vulpecula (Brush-tailed possum)	UNKNOWN	BM492004
25	12	11	pgf1n.pk011.a13	0.348	1.27279	0.000434	483.124	4	374.9	4	NA	NA	NA	NA	mannosidase, beta A, lysosomal-like [Homo sapiens]	Gallus gallus CYP2H1 gene, 5' flanking region	UNKNOWN	UNKNOWN	gnl|UG|Gga#S22196406 Gallus gallus mRNA for hypothetical protein, clone 30e2 /cds=p(281,538) /gb=AJ720931 /gi=53136521 /ug=Gga.5403 /len=2365	TC294083
21	3	3	pgp1n.pk010.i10	0.347	1.27191	1.22e-05	548.371	2	432.502	2	391.101	4	409.096	4	No Hits Found	Homo sapiens mRNA full length insert cDNA clone EUROIMAGE 1287006	UNKNOWN	UNKNOWN	gnl|UG|Gga#S33761286 gPGC_EST01165 Embryonic gonadal PGC cDNA Library Gallus gallus cDNA 5', mRNA sequence /clone_end=5' /gb=DR411323 /gi=109661299 /ug=Gga.15354 /len=1345	TC238392 Gallus gallus finished cDNA, clone ChEST250i14
39	18	1	pgp1n.pk004.e22	0.347	1.27191	3.14e-07	1397.93	0	1116.87	0	1108.79	0	1158.79	0	LEP100 protein precursor - chicken	Chicken mRNA for membrane glycoprotein LEP100	LAMP1_CHICK (P05300) Lysosome-associated membrane glycoprotein 1 precursor (LAMP-1) (Lysosome membrane glycoprotein LEP100) - Gallus gallus (Chicken)	Q8WU33_HUMAN (Q8WU33) Lysosomal-associated membrane protein 1 - Homo sapiens (Human)	gnl|UG|Gga#S19183071 Gallus gallus lysosomal-associated membrane protein 1 (LAMP1), mRNA /cds=p(467,1711) /gb=NM_205283 /gi=45384205 /ug=Gga.4173 /len=2058	TC229293 GB|AAA65947.1|212254|CHKLEP5 lysosomal membrane glycoprotein A {Gallus gallus} (exp=-1
16	7	14	pgl1n.pk013.a8	0.347	1.27191	1.22e-05	403.68	2	320.912	2	NA	NA	NA	NA	extensin-like protein; protein id: At4g18670.1 [Arabidopsisthaliana]	No Hits Found	UNKNOWN	UNKNOWN	UNKNOWN	BG712559
15	4	9	pgf1n.pk012.l14	0.346	1.27103	0.00667	740.217	2	567.528	2	636.351	1	625.753	1	LEP100 protein precursor - chicken	Chicken mRNA for membrane glycoprotein LEP100	LAMP1_CHICK (P05300) Lysosome-associated membrane glycoprotein 1 precursor (LAMP-1) (Lysosome membrane glycoprotein LEP100) - Gallus gallus (Chicken)	Q8WU33_HUMAN (Q8WU33) Lysosomal-associated membrane protein 1 - Homo sapiens (Human)	gnl|UG|Gga#S19183071 Gallus gallus lysosomal-associated membrane protein 1 (LAMP1), mRNA /cds=p(467,1711) /gb=NM_205283 /gi=45384205 /ug=Gga.4173 /len=2058	TC229293 GB|AAA65947.1|212254|CHKLEP5 lysosomal membrane glycoprotein A {Gallus gallus} (exp=-1
4	19	14	pnlb.pk0001.e2	0.346	1.27103	3.39e-07	3593.09	0	2884.78	0	2355.43	0	2301.12	0	No Hits Found	No Hits Found	UNKNOWN	UNKNOWN	UNKNOWN	UNKNOWN
44	18	14	pnlb.pk0005.c4	0.346	1.27103	0.00307	454.222	1	361.804	1	NA	NA	NA	NA	unnamed protein product [Homo sapiens]	No Hits Found	UNKNOWN	UNKNOWN	UNKNOWN	UNKNOWN
41	8	17	pgm2n.pk010.p21	0.345	1.27015	0.0146	399.043	3	312.695	3	371.637	4	458.826	4	No Hits Found	No Hits Found	UNKNOWN	UNKNOWN	gnl|UG|Gga#S23831189 Gallus gallus mRNA for hypothetical protein, clone 2l18 /cds=p(470,1519) /gb=AJ851435 /gi=60098476 /ug=Gga.22906 /len=3113	TC282789 similar to GB|AAS56884.1|45271006|AY558558 YKL202W {Saccharomyces cerevisiae} (exp=-1
40	11	8	pgf1n.pk004.o21	0.345	1.27015	3.55e-07	623.75	0	479.719	0	452.169	0	475.032	0	tubulin beta chain (clone 16T) - Chinese hamster	Chicken mRNA for c(beta)7 tubulin	TBB7_CHICK (P09244) Tubulin beta-7 chain (Tubulin beta 4') - Gallus gallus (Chicken)	Q767L7_PIG (Q767L7) Beta 5-tubulin - Sus scrofa (Pig)	gnl|UG|Gga#S19183005 Gallus gallus tubulin, beta (TUBB), mRNA /cds=p(92,1426) /gb=NM_205315 /gi=45384337 /ug=Gga.4579 /len=2878	TC228509 UP|TBB1_CRIGR (P69893) Tubulin beta-1 chain (Beta-tubulin isotype I) (Class I beta tubulin), complete	dans 627
3	11	1	pgp1n.pk001.m13	0.345	1.27015	7.93e-05	598.523	3	481.033	3	502.215	4	593.142	4	similar to hypothetical protein SBBI57 [Homo sapiens]	Homo sapiens similar to hypothetical protein SBBI57 (LOC151987),mRNA	UNKNOWN	Q5R9U6_PONPY (Q5R9U6) Hypothetical protein DKFZp468O025 - Pongo pygmaeus (Orangutan)	gnl|UG|Gga#S22198049 Gallus gallus mRNA for hypothetical protein, clone 1c10 /cds=p(151,1368) /gb=AJ719288 /gi=53126316 /ug=Gga.5231 /len=2858	TC285634 RF|NP_001006142.1|57524981|NM_001006142 protein phosphatase 4, regulatory subunit 2 {Gallus gallus} (exp=-1
13	13	17	pgm2n.pk012.n11	0.345	1.27015	3.59e-07	1186.11	0	917.66	0	845.586	0	687.017	0	rab11 binding protein [Bos taurus]	Bos taurus rab11 binding protein (LOC286825), mRNA	WDR44_BOVIN (Q9XSC3) WD repeat protein 44 (Rabphilin-11) (Rab11-binding protein) - Bos taurus (Bovine)	Q8N397_HUMAN (Q8N397) Hypothetical protein DKFZp761M142 (Fragment) - Homo sapiens (Human)	gnl|UG|Gga#S22197692 Gallus gallus mRNA for hypothetical protein, clone 4o13 /cds=p(86,871) /gb=AJ719645 /gi=53128461 /ug=Gga.5491 /len=3805	TC259736 homologue to UP|Q9XSC3_BOVIN (Q9XSC3) Rab11 binding protein, partial (51%)
29	3	2	pgp1n.pk003.f5	0.345	1.27015	0.0015	1164.84	0	894.213	0	720.741	1	691.438	1	glutathione S-transferase class-alpha [Gallus gallus]	Gallus gallus clone pGCLA5 glutathione S-transferase class-alpha mRNA, partial cds	GSTA1_CHICK (Q08392) Glutathione S-transferase (EC 2.5.1.18) (GST class-alpha) - Gallus gallus (Chicken)	P70686_MESAU (P70686) Glutathione S-transferase (EC 2.5.1.18) - Mesocricetus auratus (Golden hamster)	gnl|UG|Gga#S29402453 gonad_EST06783 Embryonic gonad cDNA Library Gallus gallus cDNA 5', mRNA sequence /clone_end=5' /gb=CV859307 /gi=82787691 /ug=Gga.12514 /len=1351	TC231115 UP|Q9W6J3_CHICK (Q9W6J3) Glutathione S-transferase class-alpha (Fragment), complete	dans 627
36	20	12	pgl1n.pk001.f8	0.344	1.26927	1.4e-05	417.356	2	327.178	2	387.78	4	423.817	4	Ig V-region-like B-G antigen, isoform 1 - chicken	Gallus gallus (chicken) DNA sequence from a contig of cosmids cB12, c4.5 and cBF23. Contains two Butyrophilin like genes, a gene coding for two isoforms of a B locus G (Zipper protein) like protein, genes coding for B locus Lectin like Natural Killer cell surface protein, C type Lectin, TAP Binding Protein (Tapasin) like protein, L Beta chain 1 and 2, M Alpha chain 1, B Beta chain 1 and 2, F Alph…	UNKNOWN	UNKNOWN	gnl|UG|Gga#S6717728 pgl1n.pk001.f8 Normalized Liver Library Gallus gallus cDNA clone pgl1n.pk001.f8 5' similar to pir|T28138|T28138 Ig V-region-like B-G antigen, isoform 2 - chicken emb|CAA18959.1| (AL023516) B locus G (Zipper protein) like protein isoform 2 [Gallus gallus> /clone=pgl1n.pk001.f8 /clone_end=5' /gb=BG709780 /gi=14003730 /ug=Gga.29753 /len=609	TC289273 homologue to UP|Q31403_CHICK (Q31403) MHC B-G antigen (Fragment), partial (6%)
8	14	17	pgm2n.pk014.d20	0.344	1.26927	2.39e-06	467.868	1	360.932	1	434.652	4	493.713	4	tubulin, beta 5 [Mus musculus]	Chicken mRNA for c(beta)7 tubulin	TBB7_CHICK (P09244) Tubulin beta-7 chain (Tubulin beta 4') - Gallus gallus (Chicken)	Q767L7_PIG (Q767L7) Beta 5-tubulin - Sus scrofa (Pig)	gnl|UG|Gga#S19183005 Gallus gallus tubulin, beta (TUBB), mRNA /cds=p(92,1426) /gb=NM_205315 /gi=45384337 /ug=Gga.4579 /len=2878	TC228509 UP|TBB1_CRIGR (P69893) Tubulin beta-1 chain (Beta-tubulin isotype I) (Class I beta tubulin), complete	dans 627
37	3	14	pgl1n.pk008.g2	0.344	1.26927	3.82e-07	984.975	0	759.954	0	721.8	0	687.32	0	No Hits Found	No Hits Found	UNKNOWN	UNKNOWN	gnl|UG|Gga#S19789035 Gallus gallus finished cDNA, clone ChEST688d10 /gb=CR405908 /gi=47021426 /ug=Gga.19100 /len=1709	TC291670 similar to UP|Q4RIM3_TETNG (Q4RIM3) Chromosome 11 SCAF15043, whole genome shotgun sequence. (Fragment), partial (5%)
43	20	14	pnlb.pk0005.a11	0.344	1.26927	0.00156	2508.94	0	1861.64	0	1086.13	0	1331.43	0	GTP-BINDING NUCLEAR PROTEIN RAN (TC4)	G.gallus mRNA for ras-like protein	UNKNOWN	UNKNOWN	UNKNOWN	UNKNOWN
12	5	12	pnfb.pk0007.d8	0.344	1.26927	0.00157	15306.9	0	12843.1	0	8899.55	1	9659.34	1	Ferritin heavy chain (Ferritin H subunit)	Gallus gallus mRNA for ferritin H chain protein	UNKNOWN	UNKNOWN	UNKNOWN	UNKNOWN
13	6	14	pgl1n.pk014.i5	0.343	1.26839	0.00161	456.532	0	355.987	0	488.591	3	433.581	3	similar to dJ886K2.3(GALE (UDP-galactose-4-epimerase)) [Homosapiens]	Mus musculus galactose-4-epimerase, UDP (Gale), mRNA	GALE_HUMAN (Q14376) UDP-glucose 4-epimerase (EC 5.1.3.2) (Galactowaldenase) (UDP-galactose 4-epimerase) - Homo sapiens (Human)	Q5QPP9_HUMAN (Q5QPP9) UDP-galactose-4-epimerase (Fragment) - Homo sapiens (Human)	gnl|UG|Gga#S18606567 Gallus gallus finished cDNA, clone ChEST723c15 /gb=BX934834 /gi=41635362 /ug=Gga.9722 /len=1349	TC264218 similar to UP|Q7ZZM6_XENLA (Q7ZZM6) 1n569-prov protein, partial (13%)
45	9	14	pgl1n.pk011.n18	0.343	1.26839	4.24e-07	616.707	0	484.18	0	461.572	1	493.406	1	Protein transport protein Sec23B (SEC23-related protein B)	Mus musculus, SEC23B (S. cerevisiae), clone MGC:18658 IMAGE:4024353, mRNA, complete cds	SC23B_MOUSE (Q9D662) Protein transport protein Sec23B (SEC23-related protein B) - Mus musculus (Mouse)	Q3TYS4_MOUSE (Q3TYS4) Adult inner ear cDNA, RIKEN full-length enriched library, clone:F930113O19 product:SEC23B (S. cerevisiae), full insert sequence - Mus musculus (Mouse)	gnl|UG|Gga#S22197056 Gallus gallus mRNA for hypothetical protein, clone 14a13 /cds=p(39,2342) /gb=AJ720281 /gi=53132828 /ug=Gga.5716 /len=2708	TC228665 RF|NP_001006179.1|57525144|NM_001006179 Sec23 homolog B {Gallus gallus} (exp=-1
8	17	5	pgp2n.pk009.h24	0.343	1.26839	1.53e-05	686.844	2	529.836	2	690.462	4	723.915	4	CD37 antigen [Mus musculus]	No Hits Found	UNKNOWN	UNKNOWN	gnl|UG|Gga#S25681345 naw03f03.y1 Chicken eye (hatched). Unnormalized (naw) Gallus gallus cDNA clone naw03f03 5', mRNA sequence /clone=naw03f03 /clone_end=5' /gb=DR424135 /gi=68326151 /ug=Gga.28836 /len=830	TC244624 similar to UP|Q7U2D6_MYCBO (Q7U2D6) PE-PGRS FAMILY PROTEIN, partial (5%)
2	11	3	pgp1n.pk013.g10	0.343	1.26839	0.000547	472.582	4	367.018	4	NA	NA	NA	NA	subtilisin-like protein [Toxoplasma gondii]	No Hits Found	UNKNOWN	UNKNOWN	gnl|UG|Gga#S16124150 4043411 1GAL - Chicken Intestinal Lymphocyte Gallus gallus cDNA clone 1GAL_31M22 5', mRNA sequence /clone=1GAL_31M22 /clone_end=5' /gb=CD732533 /gi=32283382 /ug=Gga.8671 /len=210	BI394069
20	5	6	pgp2n.pk010.o23	0.342	1.26751	9.41e-05	426.489	3	336.616	3	462.328	4	512.935	4	polypyrimidine tract binding protein, isoform a; RNA binding protein; heterogeneous nuclear ribonucleoprotein polypeptide I; polypyrimidine tract binding protein (heterogeneous nuclear ribonucleoprotein I) [Homo sapiens]	Homo sapiens polypyrimidine tract binding protein 1 (PTBP1), transcript variant 1, mRNA	PTBP1_PIG (Q29099) Polypyrimidine tract-binding protein 1 (PTB) (Heterogeneous nuclear ribonucleoprotein I) (hnRNP I) - Sus scrofa (Pig)	Q59H49_HUMAN (Q59H49) Polypyrimidine tract-binding protein 1 isoform c variant (Fragment) - Homo sapiens (Human)	gnl|UG|Gga#S23831180 Gallus gallus mRNA for hypothetical protein, clone 3b17 /cds=p(179,1759) /gb=AJ851444 /gi=60098494 /ug=Gga.3150 /len=4622	TC233602 homologue to UP|Q59H49_HUMAN (Q59H49) Polypyrimidine tract-binding protein 1 isoform c variant (Fragment), partial (86%)
8	7	13	pgl1n.pk003.g19	0.342	1.26751	0.000569	394.212	4	310.33	4	NA	NA	NA	NA	No Hits Found	No Hits Found	UNKNOWN	UNKNOWN	gnl|UG|Gga#S20465365 Gallus gallus finished cDNA, clone ChEST791c13 /gb=CR523007 /gi=48841574 /ug=Gga.8320 /len=1848	TC248955 homologue to GB|AAA37122.1|191521|MUS41SP protein 4.1 {Mus musculus} (exp=-1
48	18	1	pgp1n.pk004.c24	0.341	1.26663	0.00768	398.859	2	316.157	2	563.892	3	499.252	3	No Hits Found	Gallus gallus clone WAG-69H2, complete sequence	UNKNOWN	UNKNOWN	gnl|UG|Gga#S21421924 brain_EST05620 Brain cDNA Library Gallus gallus cDNA 3', mRNA sequence /clone_end=3' /gb=CO762428 /gi=50963695 /ug=Gga.22048 /len=955	TC259524 homologue to UP|Q9M6J1_9MAGN (Q9M6J1) Phytochrome C (Fragment), partial (5%)
34	17	13	pgl1n.pk008.i6	0.341	1.26663	0.00366	543.775	1	431.598	1	520.834	3	616.933	3	PE_PGRS family protein [Mycobacterium tuberculosis CDC1551]	No Hits Found	UNKNOWN	UNKNOWN	UNKNOWN	BG711619
45	3	14	pgl1n.pk007.p22	0.341	1.26663	5.13e-07	1364.84	0	1041.34	0	1410.13	0	1151.19	0	No Hits Found	Mus musculus, clone IMAGE:1244594, mRNA	PHS1_YEAST (P40857) Protein PHS1 (PTPLA homolog involved in sphingolipid biosynthesis protein 1) - Saccharomyces cerevisiae (Baker's yeast)	Q5RBK3_PONPY (Q5RBK3) Hypothetical protein DKFZp469O0115 - Pongo pygmaeus (Orangutan)	gnl|UG|Gga#S22196540 Gallus gallus mRNA for hypothetical protein, clone 25n2 /cds=p(508,939) /gb=AJ720797 /gi=53135777 /ug=Gga.20415 /len=4553	TC245441 RF|NP_001012938.1|61098380|NM_001012920 protein tyrosine phosphatase-like (proline instead of catalytic arginine), member b {Gallus gallus} (exp=-1
8	4	8	pgf1n.pk004.i15	0.341	1.26663	4.89e-07	4758.35	0	3691.43	0	2648.57	0	2690.62	0	putative 40S ribosomal protein 20S protein [Oncorhynchus mykiss]	Mus musculus, Similar to ribosomal protein S20, clone MGC:7167IMAGE:3257215, mRNA, complete cds	RS20_XENLA (P23403) 40S ribosomal protein S20 (S22) - Xenopus laevis (African clawed frog)	Q5BLK2_MOUSE (Q5BLK2) Ribosomal protein S20 (Bone marrow macrophage cDNA, RIKEN full-length enriched library, clone:I830018P03 product:ribosomal protein S20, full insert sequence) (Bone marrow macrophage cDNA, RIKEN full-length enriched library, clone:I830	gnl|UG|Gga#S33768099 gPGC_EST07978 Embryonic gonadal PGC cDNA Library Gallus gallus cDNA 5', mRNA sequence /clone_end=5' /gb=DR418136 /gi=109668112 /ug=Gga.4710 /len=1379	TC280709 UP|Q2L6P2_TRISI (Q2L6P2) Ribosomal protein S20, complete	RNAr
14	5	3	pgp1n.pk010.l6	0.34	1.26576	0.000618	600.931	4	461.864	4	465.682	4	503.892	4	NONHISTONE CHROMOSOMAL PROTEIN HMG-17	Chicken mRNA for high mobility group protein HMG-17	HMGN2_CHICK (P02314) Nonhistone chromosomal protein HMG-17 (High-mobility group nucleosome-binding domain-containing protein 2) - Gallus gallus (Chicken)	Q58E57_MOUSE (Q58E57) High mobility group nucleosomal binding domain 2 - Mus musculus (Mouse)	gnl|UG|Gga#S33761575 gPGC_EST01454 Embryonic gonadal PGC cDNA Library Gallus gallus cDNA 5', mRNA sequence /clone_end=5' /gb=DR411612 /gi=109661588 /ug=Gga.4166 /len=1348	TC294076 GB|AAA48817.1|211925|CHKHMG17B HMG-17 protein {Gallus gallus} (exp=-1
8	5	9	pgf1n.pk011.h11	0.34	1.26576	3.1e-06	504.905	1	392.081	1	494.27	3	528.393	3	RIE2 sid2705 [Homo sapiens]	Homo sapiens, clone MGC:17738 IMAGE:3874214, mRNA, complete cds	RNF10_HUMAN (Q8N5U6) Ring finger protein 10 - Homo sapiens (Human)	Q08E13_BOVIN (Q08E13) Ring finger protein 10 - Bos taurus (Bovine)	gnl|UG|Gga#S6909594 603789004F1 CSEQCHN72 Gallus gallus cDNA clone ChEST749h2 5', mRNA sequence /clone=ChEST749h2 /clone_end=5' /gb=BU367476 /gi=25875477 /ug=Gga.26334 /len=877	TC256613 similar to UP|Q7U2M3_MYCBO (Q7U2M3) PROBABLE BETA-GLUCOSIDASE BGLS (GENTIOBIASE) (CELLOBIASE) (BETA-D-GLUCOSIDE GLUCOHYDROLASE) , partial (3%)
26	3	6	pgp2n.pk009.d2	0.34	1.26576	3.1e-06	940.372	1	732.685	1	760.675	2	750.026	2	mitogen-activated protein kinase kinase 1 interacting protein 1;MEK partner 1; MEK binding partner 1 [Homo sapiens]	Mus musculus, mitogen-activated protein kinase kinase 1 interactingprotein 1, clone MGC:5756 IMAGE:3158151, mRNA, completecds	MK1I1_CHICK (Q5ZIP2) Mitogen-activated protein kinase kinase 1-interacting protein 1 - Gallus gallus (Chicken)	Q17QQ1_BOVIN (Q17QQ1) Similar to mitogen-activated protein kinase kinase 1 interacting protein 1 - Bos taurus (Bovine)	gnl|UG|Gga#S19181655 Gallus gallus finished cDNA, clone ChEST57k1 /gb=CR353579 /gi=45424966 /ug=Gga.4355 /len=2235	TC230433 RF|NP_001006559.1|57529556|NM_001006559 mitogen-activated protein kinase kinase 1 interacting protein 1 {Gallus gallus} (exp=-1
46	3	14	pgl1n.pk008.b19	0.34	1.26576	5.33e-07	1378.44	0	1062.76	0	1692.2	0	1335.8	0	sulfotransferase [Gallus gallus]	Plasmodium falciparum 3D7 chromosome 14 section 8 of 13 of the complete sequence	ST6B1_PANTR (Q6WG18) Sulfotransferase 6B1 (EC 2.8.2.-) - Pan troglodytes (Chimpanzee)	Q569D0_RAT (Q569D0) Sulfotransferase family, cytosolic, 1C, member 2a - Rattus norvegicus (Rat)	gnl|UG|Gga#S18609517 Gallus gallus finished cDNA, clone ChEST804b19 /gb=BX931884 /gi=41632412 /ug=Gga.9648 /len=862	TC235821 Gallus gallus finished cDNA, clone ChEST155l16
12	10	9	pgf2n.pk001.p11	0.34	1.26576	5.61e-07	8200.04	0	6702.25	0	4406.22	0	3969.84	0	otokeratin [Gallus gallus]	Gallus gallus otokeratin mRNA, complete cds	2ABA_RABIT (P63150) Serine/threonine-protein phosphatase 2A 55 kDa regulatory subunit B alpha isoform (PP2A, subunit B, B-alpha isoform) (PP2A, subunit B, B55-alpha isoform) (PP2A, subunit B, PR55-alpha isoform) (PP2A, subunit B, R2-alpha isoform) - Orycto	Q571J7_MOUSE (Q571J7) MKIAA4213 protein (Fragment) - Mus musculus (Mouse)	gnl|UG|Gga#S19182985 Gallus gallus otokeratin (LOC395772), mRNA /cds=p(58,1536) /gb=NM_204932 /gi=45384377 /ug=Gga.9481 /len=2539	TC242344 UP|K2CO_CHICK (O93532) Keratin, type II cytoskeletal cochleal (Cytokeratin otokeratin), complete
38	6	17	pgm2n.pk011.c11	0.34	1.26576	0.000615	449.417	4	354.158	4	NA	NA	NA	NA	Similar to RIKEN cDNA 4921506I22 gene [Homo sapiens]	Oryctolagus cuniculus RNA-binding protein lark (lark) mRNA,complete cds	RBM4B_HUMAN (Q9BQ04) RNA-binding protein 4B (RNA-binding motif protein 4B) (RNA-binding protein 30) (RNA-binding motif protein 30) - Homo sapiens (Human)	Q2KIV3_BOVIN (Q2KIV3) Similar to zinc responsive protein ZD7 - Bos taurus (Bovine)	gnl|UG|Gga#S7027968 603118911F1 CSEQCHL21 Gallus gallus cDNA clone ChEST77f4 5', mRNA sequence /clone=ChEST77f4 /clone_end=5' /gb=BU129581 /gi=25341348 /ug=Gga.5951 /len=874	TC264275 homologue to UP|RBM4B_HUMAN (Q9BQ04) RNA-binding protein 4B (RNA-binding motif protein 4B) (RNA-binding protein 30) (RNA-binding motif protein 30), partial (65%)
1	8	13	pgl1n.pk004.n7	0.339	1.26488	7.3e-09	351.412	4	277.146	4	347.186	2	377.621	2	thrombomucin [Gallus gallus]	Gallus gallus mRNA for thrombomucin, alternatively spliced, clone 4d1	PODXL_HUMAN (O00592) Podocalyxin-like protein 1 precursor - Homo sapiens (Human)	Q53ER6_HUMAN (Q53ER6) Podocalyxin-like variant (Fragment) - Homo sapiens (Human)	gnl|UG|Gga#S7087981 Gallus gallus mRNA for thrombomucin, alternatively spliced, clone 4d1 /cds=p(60,1776) /gb=Y13978 /gi=2739304 /ug=Gga.3341 /len=3124	TC231274 UP|O57604_CHICK (O57604) Thrombomucin precursor (Fragment), complete
31	5	12	pgf2n.pk006.h9	0.339	1.26488	3.48e-06	431.348	1	336.149	1	503.814	4	551.587	4	unnamed protein product [Homo sapiens]	Homo sapiens cDNA PSEC0076 fis, clone NT2RP2003471, weakly similarto MITOCHONDRIAL PRECURSOR PROTEINS IMPORT RECEPTOR3	TTC13_HUMAN (Q8NBP0) Tetratricopeptide repeat protein 13 (TPR repeat protein 13) - Homo sapiens (Human)	Q5SPU9_HUMAN (Q5SPU9) Tetratricopeptide repeat domain 13 - Homo sapiens (Human)	gnl|UG|Gga#S20464191 Gallus gallus finished cDNA, clone ChEST904k16 /gb=CR524181 /gi=48842843 /ug=Gga.20299 /len=1194	TC272268 similar to UP|Q5SPU9_HUMAN (Q5SPU9) Tetratricopeptide repeat domain 13, partial (32%)
29	15	5	pgp2n.pk007.j3	0.339	1.26488	8.16e-17	2071.58	0	1642.02	0	889.231	0	977.699	0	polypyrimidine tract binding protein, isoform a; RNA binding protein; heterogeneous nuclear ribonucleoprotein polypeptide I; polypyrimidine tract binding protein (heterogeneous nuclear ribonucleoprotein I) [Homo sapiens]	Homo sapiens polypyrimidine tract binding protein 1 (PTBP1), transcript variant 1, mRNA	PTBP1_PIG (Q29099) Polypyrimidine tract-binding protein 1 (PTB) (Heterogeneous nuclear ribonucleoprotein I) (hnRNP I) - Sus scrofa (Pig)	Q9BUQ0_HUMAN (Q9BUQ0) Polypyrimidine tract binding protein 1 - Homo sapiens (Human)	gnl|UG|Gga#S23831180 Gallus gallus mRNA for hypothetical protein, clone 3b17 /cds=p(179,1759) /gb=AJ851444 /gi=60098494 /ug=Gga.3150 /len=4622	TC229638 RF|NP_001026106.1|71896363|NM_001030935 polypyrimidine tract-binding protein 1 {Gallus gallus} (exp=-1
41	19	10	pnfb.pk0003.f5	0.339	1.26488	0.00183	1690.31	0	1316.38	0	1685.93	0	1425.36	0	40S ribosomal protein S3a (EtS3a)	Eimeria tenella ribosomal protein S3a mRNA, complete cds	UNKNOWN	UNKNOWN	UNKNOWN	UNKNOWN	RNAr
39	19	8	pgf1n.pk007.k15	0.338	1.264	0.00393	473.646	1	364.639	1	426.64	1	465.234	1	nuclear receptor co-repressor/HDAC3 complex subunit; TBL1-related protein 1 [Homo sapiens]	Homo sapiens likely ortholog of mouse IRA1 protein (IRA1), mRNA	TBL1R_HUMAN (Q9BZK7) F-box-like/WD repeat protein TBL1XR1 (Transducin beta-like 1X-related protein 1) (Nuclear receptor corepressor/HDAC3 complex subunit TBLR1) (TBL1-related protein 1) - Homo sapiens (Human)	Q14DC3_HUMAN (Q14DC3) Transducin (Beta)-like 1X-linked receptor 1 - Homo sapiens (Human)	gnl|UG|Gga#S22197400 Gallus gallus mRNA for hypothetical protein, clone 8j10 /cds=p(162,1583) /gb=AJ719937 /gi=53130533 /ug=Gga.20641 /len=4751	TC249656 UP|TBL1R_HUMAN (Q9BZK7) F-box-like/WD-repeat protein TBL1XR1 (Transducin beta-like 1X-related protein 1) (Nuclear receptor corepressor/HDAC3 complex subunit TBLR1) (TBL1-related protein 1), complete
32	14	10	pgf1n.pk002.j11	0.338	1.264	9.99e-13	475.576	2	374.524	2	543.895	2	473.719	2	No Hits Found	Homo sapiens arginine-glutamic acid dipeptide (RE) repeats (RERE), mRNA	UNKNOWN	UNKNOWN	gnl|UG|Gga#S33766896 gPGC_EST06775 Embryonic gonadal PGC cDNA Library Gallus gallus cDNA 5', mRNA sequence /clone_end=5' /gb=DR416933 /gi=109666909 /ug=Gga.6142 /len=1370	TC241975 homologue to UP|Q95VQ8_HELRO (Q95VQ8) HRO-SNA1, partial (7%)
45	8	14	pgl1n.pk013.h11	0.338	1.264	0.000657	403.756	4	323.821	4	472.677	4	496.781	4	No Hits Found	No Hits Found	PICAL_HUMAN (Q13492) Phosphatidylinositol-binding clathrin assembly protein (Clathrin assembly lymphoid myeloid leukemia protein) - Homo sapiens (Human)	Q3TD51_MOUSE (Q3TD51) NOD-derived CD11c +ve dendritic cells cDNA, RIKEN full-length enriched library, clone:F630101I11 product:phosphatidylinositol binding clathrin assembly protein, full insert sequence - Mus musculus (Mouse)	gnl|UG|Gga#S23830901 Gallus gallus mRNA for hypothetical protein, clone 15j12 /cds=p(221,1120) /gb=AJ851658 /gi=60098922 /ug=Gga.2428 /len=3189	TC275613 Gallus gallus finished cDNA, clone ChEST362i3
11	4	5	pgp2n.pk007.d16	0.338	1.264	0.000114	797.575	3	646.893	3	478.627	4	524.29	4	No Hits Found	Homo sapiens IGSF4 gene, exon 10 and complete cds	UNKNOWN	UNKNOWN	gnl|UG|Gga#S18605956 Gallus gallus finished cDNA, clone ChEST247n17 /gb=BX935445 /gi=46018619 /ug=Gga.723 /len=1031	TC269461 Gallus gallus finished cDNA, clone ChEST78a21
25	3	6	pgp2n.pk009.c9	0.338	1.264	0.017	527.649	3	413.413	3	NA	NA	NA	NA	minibrain protein kinase [Gallus gallus]	Gallus gallus mRNA for minibrain protein kinase (MNB gene)	DYR1A_HUMAN (Q13627) Dual specificity tyrosine-phosphorylation-regulated kinase 1A (EC 2.7.12.1) (Protein kinase minibrain homolog) (MNBH) (HP86) (Dual specificity YAK1-related kinase) - Homo sapiens (Human)	Q8K006_MOUSE (Q8K006) Dyrk1a protein (Fragment) - Mus musculus (Mouse)	gnl|UG|Gga#S19183626 Gallus gallus dual-specificity tyrosine-(Y)-phosphorylation regulated kinase 1A (DYRK1A), mRNA /cds=p(1,2271) /gb=NM_204550 /gi=45383078 /ug=Gga.146 /len=2291	TC229034 UP|Q8JG32_CHICK (Q8JG32) Minibrain protein kinase, complete
5	13	8	pgf1n.pk008.i6	0.337	1.26313	7.02e-07	518.354	0	403.326	0	470.011	3	549.394	3	hypothetical protein MGC2594 [Homo sapiens]	Mus musculus RIKEN cDNA 1500034J01 gene (1500034J01Rik), mRNA	UNKNOWN	Q5RD86_PONPY (Q5RD86) Hypothetical protein DKFZp459N2326 - Pongo pygmaeus (Orangutan)	gnl|UG|Gga#S22197067 Gallus gallus mRNA for hypothetical protein, clone 13o6 /cds=p(28,336) /gb=AJ720270 /gi=53132710 /ug=Gga.20004 /len=2577	TC269399 homologue to GB|AAH00615.1|12653665|BC000615 cross-immune reaction antigen PCIA1 {Homo sapiens} (exp=-1
32	14	3	pgp1n.pk013.o11	0.337	1.26313	7.15e-07	3421.05	0	2739.57	0	1793.29	0	1938.88	0	serotonin receptor 5HT1B [Mesocricetus auratus]	Sus scrofa 5-hydroxytryptamine 1B receptor mRNA, complete cds	5HT1B_FELCA (Q588Y6) 5-hydroxytryptamine 1B receptor (5-HT-1B) (Serotonin receptor 1B) (5-HT1B) - Felis silvestris catus (Cat)	Q99MB0_MESAU (Q99MB0) Serotonin receptor 5HT1B - Mesocricetus auratus (Golden hamster)	gnl|UG|Gga#S29402689 gonad_EST07019 Embryonic gonad cDNA Library Gallus gallus cDNA 5', mRNA sequence /clone_end=5' /gb=CV859543 /gi=82787927 /ug=Gga.22071 /len=1344	TC268633 homologue to UP|5HT1B_FELCA (Q588Y6) 5-hydroxytryptamine 1B receptor (5-HT-1B) (Serotonin receptor 1B) (5-HT1B), partial (57%)
32	20	4	pgp2n.pk005.h6	0.337	1.26313	0.00197	4954.84	0	3764.35	0	2244.59	0	2404.76	0	eukaryotic initiation factor 5 (eIF-5) [Rattus norvegicus]	Homo sapiens eukaryotic translation initiation factor 5 (EIF5), mRNA	IF5_RAT (Q07205) Eukaryotic translation initiation factor 5 (eIF-5) - Rattus norvegicus (Rat)	Q3TQR3_MOUSE (Q3TQR3) 2 cells egg cDNA, RIKEN full-length enriched library, clone:B020023P12 product:eukaryotic translation initiation factor 5, full insert sequence (Activated spleen cDNA, RIKEN full-length enriched library, clone:F830033B03 product:eukar	gnl|UG|Gga#S22196493 Gallus gallus mRNA for hypothetical protein, clone 27j21 /cds=p(298,1590) /gb=AJ720844 /gi=53136314 /ug=Gga.8906 /len=1908	TC229488 RF|NP_001006488.1|57529904|NM_001006488 eukaryotic translation initiation factor 5 {Gallus gallus} (exp=-1
24	5	17	pgm2n.pk010.g18	0.337	1.26313	0.000673	368.046	4	295.237	4	NA	NA	NA	NA	Similar to RIKEN cDNA 1200009K13 gene [Mus musculus]	Homo sapiens PAI-1 mRNA-binding protein (PAI-RBP1), mRNA	PAIRB_MOUSE (Q9CY58) Plasminogen activator inhibitor 1 RNA-binding protein (PAI1 RNA-binding protein 1) (PAI-RBP1) (SERPINE1 mRNA-binding protein 1) - Mus musculus (Mouse)	Q3UEI6_MOUSE (Q3UEI6) Adult male liver tumor cDNA, RIKEN full-length enriched library, clone:C730027A09 product:Hypothetical RNA binding protein RDA288 homolog, full insert sequence - Mus musculus (Mouse)	gnl|UG|Gga#S23830921 Gallus gallus mRNA for hypothetical protein, clone 14f6 /cds=p(103,1380) /gb=AJ851638 /gi=60098882 /ug=Gga.2254 /len=3605	TC252345 homologue to UP|Q5VU22_HUMAN (Q5VU22) PAI-1 mRNA-binding protein (PAI-RBP1), partial (64%)
15	5	14	pgl1n.pk012.p7	0.337	1.26313	2.15e-05	415.608	2	329.268	2	NA	NA	NA	NA	unnamed protein product [Mus musculus]	No Hits Found	NDUAB_MOUSE (Q9D8B4) NADH dehydrogenase [ubiquinone] 1 alpha subcomplex subunit 11 (EC 1.6.5.3) (EC 1.6.99.3) (NADH-ubiquinone oxidoreductase subunit B14.7) (Complex I-B14.7) (CI-B14.7) - Mus musculus (Mouse)	Q28X30_DROPS (Q28X30) GA21720-PA (Fragment) - Drosophila pseudoobscura (Fruit fly)	gnl|UG|Gga#S19182679 Gallus gallus finished cDNA, clone ChEST829n19 /gb=CR352555 /gi=45422236 /ug=Gga.1735 /len=778	TC279021 Gallus gallus finished cDNA, clone ChEST504e22
12	6	9	pgf2c.pk001.a11	0.336	1.26225	0.00203	994.028	0	764.987	0	621.59	0	704.382	0	beta-amyloid precursor protein 751 isoform [Gallus gallus]	Gallus gallus beta-amyloid precursor protein 751 isoform mRNA, complete cds	A4_SAISC (Q95241) Amyloid beta A4 protein precursor (APP) (ABPP) (Alzheimer disease amyloid protein homolog) [Contains: Soluble APP-alpha (S-APP-alpha)	Beta-amyloid protein 40 (Beta	Q2XQ99_PIG (Q2XQ99) Amyloid protein variant 2 - Sus scrofa (Pig)	UNKNOWN
25	16	8	pgf1n.pk009.f4	0.336	1.26225	7.36e-07	1447.98	0	1133.27	0	1263.9	0	1000.61	0	ribosomal protein S17 [Mus musculus]	Chicken mRNA for ribosomal protein S17	RS17_COTJA (Q7ZUB2) 40S ribosomal protein S17 - Coturnix coturnix japonica (Japanese quail)	Q5M9L7_MOUSE (Q5M9L7) Ribosomal protein S17 (Adult male cecum cDNA, RIKEN full-length enriched library, clone:9130403J09 product:ribosomal protein S17, full insert sequence) (12 days embryo female mullerian duct includes surrounding region cDNA, RIKEN full	gnl|UG|Gga#S33768230 gPGC_EST08109 Embryonic gonadal PGC cDNA Library Gallus gallus cDNA 5', mRNA sequence /clone_end=5' /gb=DR418267 /gi=109668243 /ug=Gga.5153 /len=1394	TC242510 GB|AAO26018.1|28136995|AY215074 ribosomal protein S17 {Gallus gallus} (exp=-1
17	15	3	pgp1n.pk013.a10	0.335	1.26138	2.44e-05	748.367	2	589.288	2	694.825	2	700.182	2	glutathione S-transferase subunit 13 homolog [Homo sapiens]	No Hits Found	GSTK1_HUMAN (Q9Y2Q3) Glutathione S-transferase kappa 1 (EC 2.5.1.18) (GST 13-13) (Glutathione S-transferase subunit 13) (GST class-kappa) (GSTK1-1) (hGSTK1) - Homo sapiens (Human)	Q0JSA7_HUMAN (Q0JSA7) Hypothetical protein GSTK1 (Fragment) - Homo sapiens (Human)	gnl|UG|Gga#S18610390 Gallus gallus finished cDNA, clone ChEST62g12 /gb=BX931011 /gi=46016920 /ug=Gga.5689 /len=1032	TC231057 Gallus gallus finished cDNA, clone ChEST612l18	dans 627
42	10	14	pgl1n.pk013.l22	0.335	1.26138	0.00215	5267.54	0	4028.61	0	1643.95	0	2150.65	0	unnamed protein product [Mus musculus]	Homo sapiens, zinc finger protein 239, clone MGC:39220 IMAGE:5460088, mRNA, complete cds	UNKNOWN	UNKNOWN	UNKNOWN	UNKNOWN
22	4	9	pgf1n.pk012.i20	0.335	1.26138	0.00431	6822.93	1	5240.02	1	4091.22	1	5098.35	1	similar to dbpB/YB-1 of mouse [Gallus gallus]	Gallus gallus YB-1 protein mRNA, complete cds	YBOX1_CHICK (Q06066) Nuclease sensitive element-binding protein 1 (Y-box-binding protein 1) (Y-box transcription factor) - Gallus gallus (Chicken)	Q3UBT1_MOUSE (Q3UBT1) Bone marrow macrophage cDNA, RIKEN full-length enriched library, clone:I830015L07 product:nuclease sensitive element binding protein 1, full insert sequence (Y box protein 1) - Mus musculus (Mouse)	gnl|UG|Gga#S19183503 Gallus gallus Y box binding protein 1 (YBX1), mRNA /cds=p(137,1117) /gb=NM_204414 /gi=45383328 /ug=Gga.4145 /len=1525	TC230003 homologue to UP|Q08243_CHICK (Q08243) CCAAT-binding protein (Fragment), complete
33	20	8	pgf1n.pk009.a17	0.334	1.2605	9.11e-07	1268.74	0	1002.64	0	997.893	0	785.526	0	procollagen-proline, 2-oxoglutarate 4-dioxygenase (proline 4-hydroxylase), alpha II polypeptide [Mus musculus]	Homo sapiens procollagen-proline, 2-oxoglutarate 4-dioxygenase (proline 4-hydroxylase), alpha polypeptide II (P4HA2), mRNA	P4HA2_CHICK (Q5ZLK5) Prolyl 4-hydroxylase alpha-2 subunit precursor (EC 1.14.11.2) (4-PH alpha-2) (Procollagen-proline,2-oxoglutarate-4-dioxygenase alpha-2 subunit) - Gallus gallus (Chicken)	Q5SX75_MOUSE (Q5SX75) Procollagen-proline, 2-oxoglutarate 4-dioxygenase (Proline 4-hydroxylase), alpha II polypeptide - Mus musculus (Mouse)	gnl|UG|Gga#S22197608 Gallus gallus mRNA for hypothetical protein, clone 5l17 /cds=p(163,1767) /gb=AJ719729 /gi=53129463 /ug=Gga.5799 /len=2224	TC239792 UP|Q5W4S2_CHICK (Q5W4S2) Prolyl 4-hydroxylase alpha-2 subunit (Fragment), complete
37	3	5	pgp2n.pk006.a10	0.334	1.2605	0.00218	11801.2	0	8952.61	0	2912.18	0	3130.64	0	Oligodendrocyte transcription factor 2	Gallus gallus bHLH transcription factor Olig2 (Olig2) mRNA, complete cds	OLIG2_CHICK (Q90XB3) Oligodendrocyte transcription factor 2 (Oligo2) - Gallus gallus (Chicken)	Q49AL3_HUMAN (Q49AL3) OLIG2 protein - Homo sapiens (Human)	gnl|UG|Gga#S26468180 Gallus gallus oligodendrocyte transcription factor 3 (OLIG3), mRNA /cds=p(61,957) /gb=NM_001031526 /gi=71895812 /ug=Gga.4947 /len=1569	TC229878 UP|OLIG2_CHICK (Q90XB3) Oligodendrocyte transcription factor 2, complete
37	1	1	pgp1c.pk001.f6	0.334	1.2605	0.00916	447.235	2	342.496	2	NA	NA	NA	NA	HSPC264 [Homo sapiens]	No Hits Found	UNKNOWN	Q9CWR1_MOUSE (Q9CWR1) ES cells cDNA, RIKEN full-length enriched library, clone:2410008B13 product:hypothetical G-protein beta WD-40 repeats containing protein, full insert sequence (Wdr73 protein) (ES cells cDNA, RIKEN full-length enriched library, clone:C	gnl|UG|Gga#S33770567 gPGC_EST10446 Embryonic gonadal PGC cDNA Library Gallus gallus cDNA 5', mRNA sequence /clone_end=5' /gb=DR420604 /gi=109670580 /ug=Gga.2260 /len=1357	TC272379 weakly similar to UP|Q5HZV6_XENTR (Q5HZV6) Wdr73-prov protein (Fragment), partial (35%)
14	16	7	pgf1n.pk001.o1	0.333	1.25963	2.84e-05	901.595	2	726.41	2	750.441	2	668.902	2	myosin-I, Myr 1b (alternatively spliced) - rat	Homo sapiens cDNA FLJ20153 fis, clone COL08656, highly similar to AJ001381 Homo sapiens incomplete cDNA for a mutated allele	MYO1B_MOUSE (P46735) Myosin Ib (Myosin I alpha) (MMI-alpha) (MMIa) (MIH-L) - Mus musculus (Mouse)	Q80VD8_MOUSE (Q80VD8) Myosin IB (ES cells cDNA, RIKEN full-length enriched library, clone:C330006P18 product:myosin IB, full insert sequence) - Mus musculus (Mouse)	gnl|UG|Gga#S33761476 gPGC_EST01355 Embryonic gonadal PGC cDNA Library Gallus gallus cDNA 5', mRNA sequence /clone_end=5' /gb=DR411513 /gi=109661489 /ug=Gga.9979 /len=1372	TC287135 homologue to UP|Q80VD8_MOUSE (Q80VD8) Myo1b protein (ES cells cDNA, RIKEN full-length enriched library, clone:C330006P18 product:myosin IB, full insert sequence), partial (48%)
15	10	14	pgl1n.pk014.j5	0.332	1.25876	2.93e-05	431.171	2	342.495	2	357.178	2	375.144	2	hypothetical protein MGC7843 [Mus musculus]	Homo sapiens, Similar to KIAA1007 protein, clone IMAGE:3913601, mRNA, partial cds	NOT1_YEAST (P25655) General negative regulator of transcription subunit 1 - Saccharomyces cerevisiae (Baker's yeast)	Q4KLK6_RAT (Q4KLK6) RGD1308009 protein - Rattus norvegicus (Rat)	gnl|UG|Gga#S19722168 Gallus gallus finished cDNA, clone ChEST727d10 /gb=CR389308 /gi=46427953 /ug=Gga.3127 /len=1680	TC248476 UP|Q9BVZ6_HUMAN (Q9BVZ6) CNOT1 protein (Fragment), partial (82%)
29	11	7	pft1c.pk002.d4	0.332	1.25876	0.00233	957.654	0	768.257	0	475.359	1	537.24	1	S-phase kinase-associated protein 1A isoform b; organ of Cortiprotein 2; transcription elongation factor B (SIII),polypeptide 1-like; RNA polymerase II elongationfactor-like protein OCP2; cyclin A/CDK2-associated p19[Homo sapiens]	Homo sapiens S-phase kinase-associated protein 1A (p19A) (SKP1A),transcript variant 2, mRNA	SKP1_XENLA (Q71U00) S-phase kinase-associated protein 1A (Cyclin A/CDK2-associated protein p19) (p19A) (p19skp1) - Xenopus laevis (African clawed frog)	Q5R512_PONPY (Q5R512) Hypothetical protein DKFZp459G0415 - Pongo pygmaeus (Orangutan)	gnl|UG|Gga#S22197208 Gallus gallus mRNA for hypothetical protein, clone 11c19 /cds=p(57,548) /gb=AJ720129 /gi=53131062 /ug=Gga.1718 /len=1758	TC229666 GB|2120310A|1583223|2120310A RNA polymerase II elongation factor. {Homo sapiens} (exp=-1
12	3	1	pgp1c.pk002.d22	0.332	1.25876	1.08e-06	2199.88	0	1741.43	0	1338.17	0	1375.55	0	glucose regulated thiol oxidoreductase protein precursor [Gallus gallus]	Gallus gallus glucose regulated thiol oxidoreductase protein precursor (Grp58) mRNA, complete cds	PDIA3_BOVIN (P38657) Protein disulfide-isomerase A3 precursor (EC 5.3.4.1) (Disulfide isomerase ER-60) (ERP60) (58 kDa microsomal protein) (P58) (ERp57) - Bos taurus (Bovine)	Q5RDG4_PONPY (Q5RDG4) Hypothetical protein DKFZp468H1910 - Pongo pygmaeus (Orangutan)	gnl|UG|Gga#S18605357 Gallus gallus finished cDNA, clone ChEST20p15 /gb=BX936044 /gi=41636572 /ug=Gga.3802 /len=1878	TC239415 UP|Q8JG64_CHICK (Q8JG64) Glucose regulated thiol oxidoreductase protein precursor, partial (97%)
31	3	8	pgf1n.pk002.j19	0.332	1.25876	0.00236	2982.5	0	2220.75	0	1545.08	0	1777.49	0	SOCS box-containing WD protein SWiP-2 [Mus musculus]	Mus musculus WD-40-repeat-containing protein with a SOCS box 2 (Wsb2-pending), mRNA	WSB2_BOVIN (Q0V8J1) WD repeat and SOCS box-containing protein 2 (WSB-2) - Bos taurus (Bovine)	Q6GTI7_MOUSE (Q6GTI7) WD repeat and SOCS box-containing 2 (Adult inner ear cDNA, RIKEN full-length enriched library, clone:F930015G07 product:WD repeat and SOCS box-containing 2, full insert sequence) - Mus musculus (Mouse)	gnl|UG|Gga#S6846972 603404937F1 CSEQCHN58 Gallus gallus cDNA clone ChEST306i9 5', mRNA sequence /clone=ChEST306i9 /clone_end=5' /gb=BU398858 /gi=25767914 /ug=Gga.26600 /len=911	TC248387 homologue to UP|Q6GTI7_MOUSE (Q6GTI7) WSB-2 protein (Adult inner ear cDNA, RIKEN full-length enriched library, clone:F930015G07 product:WD repeat and SOCS box-containing 2, full insert sequence), partial (29%)
35	14	8	pgf1n.pk009.a3	0.332	1.25876	3.01e-05	401.372	2	321.985	2	NA	NA	NA	NA	transaldolase 1 [Mus musculus]	Rattus norvegicus transaldolase 1 (Taldo1), mRNA	TALDO_RAT (Q9EQS0) Transaldolase (EC 2.2.1.2) - Rattus norvegicus (Rat)	Q8WV32_HUMAN (Q8WV32) TALDO1 protein (Fragment) - Homo sapiens (Human)	gnl|UG|Gga#S33768364 gPGC_EST08243 Embryonic gonadal PGC cDNA Library Gallus gallus cDNA 5', mRNA sequence /clone_end=5' /gb=DR418401 /gi=109668377 /ug=Gga.22033 /len=1389	TC231122 RF|NP_001026348.1|71894765|NM_001031177 epidermal growth factor receptor pathway substrate 8-like protein 2 {Gallus gallus} (exp=-1
6	19	14	pnl1s.pk003.h10	0.331	1.25788	0.00243	5205.74	0	4216.09	0	3983	0	4353.87	0	putative 67-11-3 protein [Homo sapiens]	Gallus gallus mitochondrial genome	UNKNOWN	UNKNOWN	UNKNOWN	UNKNOWN
1	3	17	pgm2n.pk010.m18	0.33	1.25701	1.21e-06	797.191	0	615.054	0	474.664	1	479.174	1	No Hits Found	Gallus gallus caspase-6 gene, complete cds	PKHB2_CHICK (Q5F3S2) Pleckstrin homology domain-containing family B member 2 (Evectin-2) - Gallus gallus (Chicken)	Q53TH7_HUMAN (Q53TH7) Hypothetical protein PLEKHB2 - Homo sapiens (Human)	gnl|UG|Gga#S23830981 Gallus gallus mRNA for hypothetical protein, clone 8b5 /cds=p(60,734) /gb=AJ851578 /gi=60098762 /ug=Gga.9947 /len=4273	TC255972 Gallus gallus finished cDNA, clone ChEST1001i11
36	17	8	pgf1n.pk007.n12	0.329	1.25614	1.31e-06	882.32	0	696.041	0	552.108	0	557.863	0	3-hydroxy-3-methylglutaryl-Coenzyme A reductase [Mus musculus]	Homo sapiens, Similar to 3-hydroxy-3-methylglutaryl-Coenzyme A reductase, clone MGC:45281 IMAGE:5212903, mRNA, complete cds	HMDH_RABIT (Q29512) 3-hydroxy-3-methylglutaryl-coenzyme A reductase (EC 1.1.1.34) (HMG-CoA reductase) - Oryctolagus cuniculus (Rabbit)	Q9XY99_9CUCU (Q9XY99) 3-hydroxy-3-methylglutaryl coenzyme A reductase (EC 1.1.1.34) - Ips paraconfusus	gnl|UG|Gga#S17668715 Gallus gallus HMGR mRNA for 3-hydroxy-3-methylglutaryl-CoA reductase, complete cds /cds=p(10,2637) /gb=AB109635 /gi=38229051 /ug=Gga.2785 /len=3387	TC264924 homologue to UP|Q76CF0_CHICK (Q76CF0) 3-hydroxy-3-methylglutaryl-CoA reductase, complete
10	13	8	pgf1n.pk008.h5	0.329	1.25614	1.31e-06	815.512	0	634.877	0	655.243	1	596.802	1	unnamed protein product [Homo sapiens]	Homo sapiens eukaryotic translation initiation factor 3, subunit 5(epsilon, 47kD) (EIF3S5), mRNA	IF35_HUMAN (O00303) Eukaryotic translation initiation factor 3 subunit 5 (eIF-3 epsilon) (eIF3 p47 subunit) (eIF3f) - Homo sapiens (Human)	Q4R5B8_MACFA (Q4R5B8) Brain cDNA, clone: QtrA-12369, similar to human eukaryotic translation initiation factor 3, subunit 5 epsilon, 47kDa	1265	UNKNOWN
14	1	2	pgp1n.pk003.n12	0.329	1.25614	1.35e-06	1109.76	0	887.118	0	708.21	1	741.858	1	mannosidase, beta A, lysosomal-like [Homo sapiens]	Gallus gallus CYP2H1 gene, 5' flanking region	MANBL_MOUSE (Q9D8X0) Protein MANBAL - Mus musculus (Mouse)	Q0P588_BOVIN (Q0P588) Hypothetical protein - Bos taurus (Bovine)	gnl|UG|Gga#S22196406 Gallus gallus mRNA for hypothetical protein, clone 30e2 /cds=p(281,538) /gb=AJ720931 /gi=53136521 /ug=Gga.5403 /len=2365	TC232010 Gallus gallus finished cDNA, clone ChEST924j10
25	10	6	pgp1n.pk006.n14	0.329	1.25614	1.35e-06	2032.57	0	1566.09	0	898.622	0	922.884	0	EGF-containing fibulin-like extracellular matrix protein 1precursor, isoform a precursor; fibrillin-like [Homosapiens]	Rattus rattus T16 mRNA, complete cds	FBLN3_MACFA (Q7YQD7) EGF-containing fibulin-like extracellular matrix protein 1 precursor (Fibulin-3) (FIBL-3) - Macaca fascicularis (Crab eating macaque) (Cynomolgus monkey)	Q541U7_HUMAN (Q541U7) EGF-containing fibulin-like extracellular matrix protein 1 - Homo sapiens (Human)	gnl|UG|Gga#S6945605 603220765F1 CSEQRBN10 Gallus gallus cDNA clone ChEST214b18 5', mRNA sequence /clone=ChEST214b18 /clone_end=5' /gb=BU433330 /gi=25922641 /ug=Gga.5255 /len=982	TC270565 similar to UP|FBLN3_HUMAN (Q12805) EGF-containing fibulin-like extracellular matrix protein 1 precursor (Fibulin-3) (FIBL-3) (Fibrillin-like protein) (Extracellular protein S1-5), partial (87%)	ions
31	19	6	pgp1n.pk010.c11	0.329	1.25614	6.85e-06	727.229	1	584.462	1	802.527	2	1003.02	2	bA207C16.3 (novel protein similar to predicted yeast, plant andworm proteins) [Homo sapiens]	Mus musculus 16 days embryo head cDNA, RIKEN full-length enriched library, clone:C130065M15 product:BA207C16.3 (NOVEL PROTEIN SIMILAR TO PREDICTED YEAST, PLANT AND WORM PROTEINS) (FRAGMENT) homolog [Homo sapiens], full insert sequence	K1815_HUMAN (Q7Z2K6) Probable peptidase KIAA1815 (EC 3.4.-.-) - Homo sapiens (Human)	Q6ZMD3_HUMAN (Q6ZMD3) CDNA FLJ23992 fis, clone HRC08583 - Homo sapiens (Human)	gnl|UG|Gga#S6728466 pgp1n.pk010.c11 Normalized Chicken Pituitary/Hypothalamus/Pineal Library Gallus gallus cDNA clone pgp1n.pk010.c11 5' similar to dbj|BAB47444.1 (AB058718) KIAA1815 protein [Homo sapiens], mRNA sequence /clone=pgp1n.pk010.c11 /clone_end=5' /gb=BI393101 /gi=15086383 /ug=Gga.32300 /len=699	TC278781 similar to UP|Q4VXJ7_HUMAN (Q4VXJ7) OTTHUMP00000021034, partial (82%)
15	15	9	pgf2c.pk001.o22	0.329	1.25614	7.51e-16	1818	0	1435.12	0	1263.9	0	1316.52	0	prosaposin [Gallus gallus]	Gallus gallus prosaposin mRNA, complete cds	SAP_CHICK (O13035) Proactivator polypeptide precursor [Contains: Saposin A	1e-138	4e-73	UNKNOWN
16	20	10	pgf1n.pk003.c21	0.328	1.25527	0.0107	397.77	2	310.374	2	298.824	4	344.663	4	No Hits Found	No Hits Found	UNKNOWN	UNKNOWN	gnl|UG|Gga#S33763471 gPGC_EST03350 Embryonic gonadal PGC cDNA Library Gallus gallus cDNA 5', mRNA sequence /clone_end=5' /gb=DR413508 /gi=109663484 /ug=Gga.16256 /len=1355	TC274275 similar to UP|Q72EF1_DESVH (Q72EF1) Phosphotransbutyrylase , partial (5%)
44	8	11	pgf1n.pk006.b19	0.328	1.25527	6.45e-14	486.175	1	383.487	1	422.523	3	499.949	3	No Hits Found	No Hits Found	SRC8_CHICK (Q01406) Src substrate protein p85 (p80) (Cortactin) - Gallus gallus (Chicken)	Q53HG7_HUMAN (Q53HG7) Cortactin isoform a variant (Fragment) - Homo sapiens (Human)	gnl|UG|Gga#S19183844 Gallus gallus cortactin (CTTN), mRNA /cds=p(383,2074) /gb=NM_205468 /gi=45382632 /ug=Gga.3635 /len=2460	TC228858 UP|SRC8_CHICK (Q01406) Src substrate protein p85 (p80) (Cortactin), complete
3	6	17	pgm2n.pk011.p17	0.328	1.25527	0.00269	1000.66	0	819.691	0	560.929	0	599.488	0	unknown [Gallus gallus]	Gallus gallus chB1 gene, complete cds	UNKNOWN	UNKNOWN	gnl|UG|Gga#S18613672 Gallus gallus finished cDNA, clone ChEST982p8 /gb=BX929413 /gi=41629880 /ug=Gga.11303 /len=952	TC235459 homologue to GB|1617101A|227227|1617101A ribosomal protein L27a. {Rattus norvegicus} (exp=-1
5	2	4	pgp2n.pk003.a4	0.328	1.25527	8.37e-16	1422.94	0	1137.36	0	705.107	1	757.285	1	unnamed protein product [Mus musculus]	Mus musculus 2 days neonate thymus thymic cells cDNA, RIKEN full-length enriched library, clone:E430018E05 product:heterogeneous nuclear ribonucleoprotein K, full insert sequence	HNRPK_RAT (P61980) Heterogeneous nuclear ribonucleoprotein K (dC stretch-binding protein) (CSBP) - Rattus norvegicus (Rat)	Q3TUA1_MOUSE (Q3TUA1) 12 days embryo embryonic body below diaphragm region cDNA, RIKEN full-length enriched library, clone:3732412G03 product:heterogeneous nuclear ribonucleoprotein K, full insert sequence - Mus musculus (Mouse)	gnl|UG|Gga#S22196606 Gallus gallus mRNA for hypothetical protein, clone 24e23 /cds=p(137,1420) /gb=AJ720731 /gi=53135050 /ug=Gga.4811 /len=1914	TC229482 homologue to UP|HNRPK_HUMAN (P61978) Heterogeneous nuclear ribonucleoprotein K (hnRNP K) (Transformation up-regulated nuclear protein) (TUNP), partial (88%)
40	11	6	pgp2n.pk010.j23	0.327	1.2544	8.11e-06	509.435	1	405.969	1	429.54	1	447.538	1	procKr2 - chicken (fragment)	G.gallus mRNA for cKr2 gene	ZN628_HUMAN (Q5EBL2) Zinc finger protein 628 - Homo sapiens (Human)	Q7TMN8_MOUSE (Q7TMN8) Hypothetical protein - Mus musculus (Mouse)	gnl|UG|Gga#S7088829 G.gallus mRNA for cKr2 gene /cds=p(1,3522) /gb=X56805 /gi=577018 /ug=Gga.680 /len=4492	TC237251 UP|Q90783_CHICK (Q90783) ProcKr2 (Fragment), complete
42	9	9	pgf2c.pk001.f10	0.327	1.2544	0.00282	9261.32	0	7844.38	0	5429.8	0	6363.43	0	death associated protein 5 [Homo sapiens]	Gallus gallus death associated protein 5-like (DAP5) mRNA sequence	IF4G2_HUMAN (P78344) Eukaryotic translation initiation factor 4 gamma 2 (eIF-4-gamma 2) (eIF-4G 2) (eIF4G 2) (p97) (Death-associated protein 5) (DAP-5) - Homo sapiens (Human)	Q59G42_HUMAN (Q59G42) Eukaryotic translation initiation factor 4 gamma, 2 variant (Fragment) - Homo sapiens (Human)	gnl|UG|Gga#S7087883 Gallus gallus death associated protein 5-like (DAP5) mRNA sequence /gb=AF093110 /gi=4512001 /ug=Gga.4138 /len=3899	TC231004 UP|Q5KTT9_CHICK (Q5KTT9) EIF4G-related protein NAT1, complete
4	13	1	pgp1n.pk001.n2	0.326	1.25353	0.00286	684.206	0	509.612	0	524.374	0	522.493	0	phosphoglucose isomerase [Boiga kraepelini]	Boiga kraepelini mRNA for phosphoglucose isomerase (pgi gene)	G6PI_MOUSE (P06745) Glucose-6-phosphate isomerase (EC 5.3.1.9) (GPI) (Phosphoglucose isomerase) (PGI) (Phosphohexose isomerase) (PHI) (Neuroleukin) (NLK) - Mus musculus (Mouse)	Q5RJI3_MOUSE (Q5RJI3) Glucose phosphate isomerase 1 (Bone marrow macrophage cDNA, RIKEN full-length enriched library, clone:I830003M08 product:glucose phosphate isomerase 1, full insert sequence) (16 days embryo heart cDNA, RIKEN full-length enriched libra	gnl|UG|Gga#S22198046 Gallus gallus mRNA for hypothetical protein, clone 1c14 /cds=p(53,1714) /gb=AJ719291 /gi=53126357 /ug=Gga.4883 /len=2043	TC263855 RF|NP_001006128.1|57524920|NM_001006128 glucose phosphate isomerase {Gallus gallus} (exp=-1
39	5	5	pgp2n.pk006.a16	0.326	1.25353	1.67e-06	2522.52	0	1984.64	0	1474.37	0	1689.14	0	immunoglobulin alpha heavy chain [Gallus gallus]	Gallus gallus (clone 18D-9) Ig rearranged heavy chain V region(VH1) mRNA, 5' end	HV3C_HUMAN (P01764) Ig heavy chain V-III region VH26 precursor - Homo sapiens (Human)	Q96BB9_HUMAN (Q96BB9) IGHM protein - Homo sapiens (Human)	gnl|UG|Gga#S6725606 pgp1c.pk002.f18 Primary Chicken Pituitary/Hypothalamus/Pineal Library Gallus gallus cDNA clone pgp1c.pk002.f18 5' similar to pir|A46507|A46507 Ig alpha chain - chicken, mRNA sequence /clone=pgp1c.pk002.f18 /clone_end=5' /gb=BI389867 /gi=15083149 /ug=Gga.38 /len=668	BI389867
17	10	14	pgl1n.pk014.h20	0.326	1.25353	1.67e-06	5445.1	0	4405.53	0	1529.42	1	1744.36	1	cardiac and skeletal muscle-specific BOP1 [Gallus gallus]	Gallus gallus cardiac and skeletal muscle-specific BOP1 mRNA, complete cds	SMYD1_HUMAN (Q8NB12) SET and MYND domain-containing protein 1 - Homo sapiens (Human)	Q3UQT9_MOUSE (Q3UQT9) 13 days embryo heart cDNA, RIKEN full-length enriched library, clone:D330002H11 product:SET and MYND domain containing 1, full insert sequence - Mus musculus (Mouse)	gnl|UG|Gga#S19183269 Gallus gallus SET and MYND domain containing 1 (SMYD1), mRNA /cds=p(1,1461) /gb=NM_204155 /gi=45383803 /ug=Gga.4220 /len=1461	TC274553 UP|Q8UWJ9_CHICK (Q8UWJ9) Cardiac and skeletal muscle-specific BOP2, complete
21	9	17	pgm2n.pk012.j15	0.326	1.25353	4.22e-05	453.515	2	366.607	2	NA	NA	NA	NA	KIAA0663 gene product [Homo sapiens]	No Hits Found	ZC11A_CHICK (Q5ZJJ1) Zinc finger CCCH domain-containing protein 11A - Gallus gallus (Chicken)	Q0ZFS5_RAT (Q0ZFS5) Hypothetical protein - Rattus norvegicus (Rat)	gnl|UG|Gga#S22196894 Gallus gallus mRNA for hypothetical protein, clone 17l7 /cds=p(306,2477) /gb=AJ720443 /gi=53133545 /ug=Gga.22373 /len=2510	TC228830 UP|ZC11A_CHICK (Q5ZJJ1) Zinc finger CCCH-type domain-containing protein 11A, complete
22	14	16	pgm2n.pk009.a18	0.325	1.25266	0.000221	662.732	3	525.528	3	511.589	1	504.834	1	similar to F37C12.13.p [Homo sapiens]	Homo sapiens cDNA FLJ31559 fis, clone NT2RI2001385, highly similar to Homo sapiens P38IP mRNA	FA48A_CHICK (Q5ZM71) Protein FAM48A - Gallus gallus (Chicken)	Q0D2Q4_HUMAN (Q0D2Q4) FAM48A protein - Homo sapiens (Human)	gnl|UG|Gga#S22197824 Gallus gallus mRNA for hypothetical protein, clone 2p6 /cds=p(77,2140) /gb=AJ719513 /gi=53127685 /ug=Gga.22587 /len=2593	TC228756 UP|FA48A_CHICK (Q5ZM71) Protein FAM48A, complete
44	16	7	pgf1n.pk001.d24	0.325	1.25266	0.00292	2119.54	0	1724.93	0	1214.06	0	1331.28	0	DNZDHHC/NEW1 zinc finger protein 11 [Drosophila melanogaster]	No Hits Found	ZDHC3_MOUSE (Q8R173) Palmitoyltransferase ZDHHC3 (EC 2.3.1.-) (Zinc finger DHHC domain-containing protein 3) (DHHC-3) (Golgi-specific DHHC zinc finger protein) (GABA-A receptor-associated membrane protein 1) - Mus musculus (Mouse)	Q29PJ1_DROPS (Q29PJ1) GA19735-PA (Fragment) - Drosophila pseudoobscura (Fruit fly)	gnl|UG|Gga#S6721777 pgf1n.pk001.d24 normalized chicken fat cDNA library Gallus gallus cDNA clone pgf1n.pk001.d24 5' similar to gb|AAF53025.1 (AE003630) Dnz1 gene product [Drosophila melanogaster]G, mRNA sequence /clone=pgf1n.pk001.d24 /clone_end=5' /gb=BI064397 /gi=14471919 /ug=Gga.32534 /len=641	TC286340 weakly similar to UP|Q29PJ1_DROPS (Q29PJ1) GA19735-PA (Fragment), partial (41%)
25	10	14	pgl1n.pk014.d5	0.325	1.25266	0.00292	7946.4	0	6208.95	0	2544.44	0	2953.43	0	No Hits Found	No Hits Found	UNKNOWN	UNKNOWN	UNKNOWN	UNKNOWN
1	10	7	pgf1n.pk002.c3	0.325	1.25266	0.00109	408.106	4	324.346	4	NA	NA	NA	NA	fibronectin type 3 and SPRY domain-containing protein [Homo sapiens]	Homo sapiens microtubule-associated protein GLFND mRNA, completecds	TRI18_RAT (P82458) Midline-1 (Tripartite motif-containing protein 18) - Rattus norvegicus (Rat)	Q9BTV5_HUMAN (Q9BTV5) Fibronectin type III and SPRY domain containing 1 (Microtubule-associated protein GLFND) - Homo sapiens (Human)	gnl|UG|Gga#S19627425 Gallus gallus finished cDNA, clone ChEST329a14 /gb=CR387881 /gi=46240640 /ug=Gga.15813 /len=1324	TC235444 Gallus gallus finished cDNA, clone ChEST329a14	dans 627
38	4	7	pgp2n.pk008.n13	0.325	1.25266	0.0114	533.51	2	419.531	2	NA	NA	NA	NA	No Hits Found	Homo sapiens collectin sub-family member 12 (COLEC12), transcript variant I, mRNA	ASGR2_MOUSE (P24721) Asialoglycoprotein receptor 2 (ASGP-R 2) (ASGPR 2) (Hepatic lectin 2) (MHL-2) - Mus musculus (Mouse)	Q8TCR2_HUMAN (Q8TCR2) Hypothetical protein DKFZp547G1215 (Fragment) - Homo sapiens (Human)	gnl|UG|Gga#S30398229 Gallus gallus collectin 1 precursor CL-3 mRNA, complete cds /cds=p(56,2284) /gb=DQ157755 /gi=73695907 /ug=Gga.33741 /len=2617	TC244342 UP|Q2LK54_CHICK (Q2LK54) Collectin 1 CL-3, complete
14	18	3	pgp2n.pk002.p11	0.324	1.2518	0.00116	595.177	4	468.317	4	527.628	2	555.178	2	similar to Plakophilin 4 (p0071) [Mus musculus]	Homo sapiens BAC clone RP11-552E1 from 2, complete sequence	PKP4_HUMAN (Q99569) Plakophilin-4 (p0071) - Homo sapiens (Human)	Q86W91_HUMAN (Q86W91) Plakophilin 4 - Homo sapiens (Human)	gnl|UG|Gga#S22197132 Gallus gallus mRNA for hypothetical protein, clone 12j12 /cds=p(129,3710) /gb=AJ720205 /gi=53132005 /ug=Gga.5277 /len=3847	TC269603 RF|NP_001006529.1|57529703|NM_001006529 plakophilin 4 {Gallus gallus} (exp=-1
32	20	10	pgf1n.pk002.k7	0.323	1.25093	0.00616	444.511	1	354.69	1	NA	NA	NA	NA	papillary renal cell carcinoma (translocation-associated) [Musmusculus]	Homo sapiens papillary renal cell carcinoma (translocation-associated) (PRCC), mRNA	UNKNOWN	UNKNOWN	gnl|UG|Gga#S33761178 gPGC_EST01057 Embryonic gonadal PGC cDNA Library Gallus gallus cDNA 5', mRNA sequence /clone_end=5' /gb=DR411215 /gi=109661191 /ug=Gga.3320 /len=1370	TC266483
26	5	8	pgf1n.pk005.d18	0.322	1.25006	0.000257	341.958	3	276.955	3	370.305	4	387.968	4	LUCA-15 protein [Homo sapiens]	Homo sapiens chromosome 3 clone RP11-493K19, complete sequence	RBM5_HUMAN (P52756) RNA-binding protein 5 (RNA-binding motif protein 5) (Tumor suppressor LUCA15) (Protein G15) (NY-REN-9 antigen) - Homo sapiens (Human)	Q99KG3_MOUSE (Q99KG3) RNA binding motif protein 10 - Mus musculus (Mouse)	gnl|UG|Gga#S23830931 Gallus gallus mRNA for hypothetical protein, clone 13l5 /cds=p(125,1837) /gb=AJ851628 /gi=60098862 /ug=Gga.5892 /len=3317	TC228179 RNA binding motif protein 5 [Gallus gallus]
24	16	7	pgf1n.pk001.k21	0.322	1.25006	1.13e-05	651.126	1	510.924	1	449.167	1	501.346	1	RIKEN cDNA 2310075M17 [Mus musculus]	Homo sapiens GTP-binding protein Sara (LOC51128), mRNA	SAR1B_BOVIN (Q3T0T7) GTP-binding protein SAR1b - Bos taurus (Bovine)	Q0VGU0_MOUSE (Q0VGU0) SAR1 gene homolog B (S. cerevisiae) - Mus musculus (Mouse)	gnl|UG|Gga#S33763645 gPGC_EST03524 Embryonic gonadal PGC cDNA Library Gallus gallus cDNA 5', mRNA sequence /clone_end=5' /gb=DR413682 /gi=109663658 /ug=Gga.6296 /len=1359	TC277192 homologue to UP|SAR1B_MOUSE (Q9CQC9) GTP-binding protein SAR1b, partial (98%)
37	7	9	pgf1n.pk010.h14	0.322	1.25006	2.36e-06	678.597	0	544.132	0	486.165	1	508.095	1	ATPase, H+ transporting, lysosomal 38kDa, V0 subunit D isoform 1; ATPase, H+ transporting, lysosomal (vacuolar proton pump), 42 kDa [Mus musculus]	Bos taurus 32 kd acessory protein mRNA, complete cds	VA0D_MOUSE (P51863) Vacuolar ATP synthase subunit d (EC 3.6.3.14) (V-ATPase d subunit) (Vacuolar proton pump subunit d) (V-ATPase AC39 subunit) (V-ATPase 40 kDa accessory protein) (P39) (Physophilin) - Mus musculus (Mouse)	Q54A57_MOUSE (Q54A57) Proton-translocating ATPase d subunit isoform d1 (B6-derived CD11 +ve dendritic cells cDNA, RIKEN full-length enriched library, clone:F730225D05 product:ATPase, H+ transporting, V0 subunit D isoform 1, full insert sequence) - Mus musc	gnl|UG|Gga#S33765772 gPGC_EST05651 Embryonic gonadal PGC cDNA Library Gallus gallus cDNA 5', mRNA sequence /clone_end=5' /gb=DR415809 /gi=109665785 /ug=Gga.7507 /len=1333	TC268246 homologue to UP|Q921S5_MOUSE (Q921S5) ATPase, H+ transporting, V0 subunit D isoform 1, partial (34%)	dans 627
30	9	3	pgp1n.pk012.l20	0.322	1.25006	7.04e-10	687.935	3	547.841	3	603.136	1	637.928	1	septin 2 [Rattus norvegicus]	Mus musculus septin 2 (Sept2), mRNA	SEPT2_PONPY (Q5RA66) Septin-2 - Pongo pygmaeus (Orangutan)	Q91Y81_RAT (Q91Y81) Vascular endothelial cell specific protein 11 (Septin 2) - Rattus norvegicus (Rat)	gnl|UG|Gga#S22197924 Gallus gallus mRNA for hypothetical protein, clone 2a21 /cds=p(149,1198) /gb=AJ719413 /gi=53127377 /ug=Gga.9896 /len=1997	TC229377 homologue to UP|Q91Y81_RAT (Q91Y81) Vascular endothelial cell specific protein 11 (Septin 2), partial (91%)
46	5	17	pgm2n.pk009.m3	0.322	1.25006	2.42e-06	841.706	0	657.409	0	772.579	0	739.84	0	No Hits Found	No Hits Found	UNKNOWN	UNKNOWN	gnl|UG|Gga#S19628781 Gallus gallus finished cDNA, clone ChEST334o14 /gb=CR386526 /gi=46239285 /ug=Gga.12245 /len=1445	TC255314 Gallus gallus finished cDNA, clone ChEST334o14
22	4	14	pgl1n.pk010.o1	0.321	1.2492	2.44e-06	1614.67	0	1261.46	0	553.409	0	651.173	0	hypothetical protein FLJ20308 [Homo sapiens]	Homo sapiens hypothetical protein FLJ20308 (FLJ20308), mRNA	ALKB5_XENTR (Q66JG8) Alkylated repair protein alkB homolog 5 - Xenopus tropicalis (Western clawed frog) (Silurana tropicalis)	UNKNOWN	gnl|UG|Gga#S33767079 gPGC_EST06958 Embryonic gonadal PGC cDNA Library Gallus gallus cDNA 5', mRNA sequence /clone_end=5' /gb=DR417116 /gi=109667092 /ug=Gga.11589 /len=1390	TC283561 Gallus gallus finished cDNA, clone ChEST584c20
40	1	4	pgp1n.pk014.o16	0.321	1.2492	0.00342	1399.94	0	1102.48	0	1450.57	0	1194.86	0	Elongation factor 2 (EF-2)	Gallus gallus elongation factor 2 mRNA, complete cds	EF2_CHICK (Q90705) Elongation factor 2 (EF-2) - Gallus gallus (Chicken)	Q58J86_HUMAN (Q58J86) Elongation factor 2 (EEF2 protein) - Homo sapiens (Human)	gnl|UG|Gga#S19183934 Gallus gallus eukaryotic translation elongation factor 2 (EEF2), mRNA /cds=p(31,2607) /gb=NM_205368 /gi=45382452 /ug=Gga.4327 /len=3144	TC278077 RF|NP_990699.1|45382453|NM_205368 eukaryotic translation elongation factor 2 {Gallus gallus} (exp=-1
45	19	13	pgl1n.pk007.o5	0.321	1.2492	2.61e-06	1299.87	0	1021.35	0	1567.58	0	1282.98	0	No Hits Found	No Hits Found	UNKNOWN	UNKNOWN	gnl|UG|Gga#S6996063 603845050F1 CSEQRBN22 Gallus gallus cDNA clone ChEST832d14 5', mRNA sequence /clone=ChEST832d14 /clone_end=5' /gb=BU479751 /gi=25973328 /ug=Gga.1280 /len=811	TC281988 similar to UP|Q2IFR5_ANADE (Q2IFR5) Respiratory-chain NADH dehydrogenase, subunit 1, partial (6%)
3	1	14	pgl1n.pk009.p20	0.32	1.24833	0.00134	535.952	4	432.242	4	473.564	4	505.174	4	glutathione synthetase [Homo sapiens]	No Hits Found	GSHB_HUMAN (P48637) Glutathione synthetase (EC 6.3.2.3) (Glutathione synthase) (GSH synthetase) (GSH-S) - Homo sapiens (Human)	Q1HGK4_CALJA (Q1HGK4) Glutathione synthetase (EC 6.3.2.3) - Callithrix jacchus (Common marmoset)	gnl|UG|Gga#S16122349 4032304 1GAL - Chicken Intestinal Lymphocyte Gallus gallus cDNA clone 1GAL_62H03 5', mRNA sequence /clone=1GAL_62H03 /clone_end=5' /gb=CD727483 /gi=32278332 /ug=Gga.29690 /len=557	TC285241 weakly similar to UP|Q2TBS8_BOVIN (Q2TBS8) Glutathione synthetase, partial (68%)	dans 627
1	5	4	pgp2n.pk003.m11	0.32	1.24833	5.01e-15	1726.2	0	1368.56	0	1110.07	0	1172.02	0	retinoblastoma tumor suppressor [Gallus gallus]	Gallus gallus clone WAG-77D19, complete sequence	UNKNOWN	UNKNOWN	gnl|UG|Gga#S19787726 Gallus gallus finished cDNA, clone ChEST800i10 /gb=CR407212 /gi=47022746 /ug=Gga.19918 /len=1363	TC290941 similar to UP|Q9DDJ7_CHICK (Q9DDJ7) Retinoblastoma tumor suppressor (Fragment), partial (37%)
8	13	4	pgp2n.pk005.c14	0.32	1.24833	0.00349	5046.11	0	3931.75	0	2335.26	0	2755.75	0	plexin C1; receptor for virally-encoded semaphorin; plexin (semaphorin receptor) [Homo sapiens]	Mus musculus plexin C1 (Plxnc1), mRNA	PLXC1_HUMAN (O60486) Plexin-C1 precursor (Virus-encoded semaphorin protein receptor) (CD232 antigen) - Homo sapiens (Human)	Q3UH93_MOUSE (Q3UH93) CDNA, RIKEN full-length enriched library, clone:M5C1058N16 product:plexin D1, full insert sequence - Mus musculus (Mouse)	UNKNOWN	TC270610 Gallus gallus finished cDNA, clone ChEST537d16
1	3	6	pgp2n.pk009.i22	0.32	1.24833	0.0252	550.807	3	415.993	3	NA	NA	NA	NA	DGCR6 PROTEIN (DIGEORGE SYNDROME CRITICAL REGION 6 HOMOLOG)	Gallus gallus DGCR6 homolog (DGCR6) mRNA, complete cds	DGCR6_CHICK (O73770) DGCR6 protein (DiGeorge syndrome critical region 6 homolog) - Gallus gallus (Chicken)	Q3TV71_MOUSE (Q3TV71) Adult male urinary bladder cDNA, RIKEN full-length enriched library, clone:9530070J19 product:DiGeorge syndrome critical region gene 6, full insert sequence - Mus musculus (Mouse)	gnl|UG|Gga#S19551222 Gallus gallus DGCR6 homolog (DGCR6), mRNA /cds=p(231,833) /gb=NM_205040 /gi=46048810 /ug=Gga.3721 /len=1417	TC230163 UP|DGCR6_CHICK (O73770) DGCR6 protein (DiGeorge syndrome critical region 6 homolog), complete
40	4	9	pgf1n.pk012.b19	0.32	1.24833	1.34e-05	418.213	1	338.903	1	NA	NA	NA	NA	RNA binding motif protein 5 [Mus musculus]	Mus musculus, Similar to RNA binding motif protein 5, clone IMAGE:5346780, mRNA	RBM5_HUMAN (P52756) RNA-binding protein 5 (RNA-binding motif protein 5) (Tumor suppressor LUCA15) (Protein G15) (NY-REN-9 antigen) - Homo sapiens (Human)	Q99KG3_MOUSE (Q99KG3) RNA binding motif protein 10 - Mus musculus (Mouse)	gnl|UG|Gga#S23830931 Gallus gallus mRNA for hypothetical protein, clone 13l5 /cds=p(125,1837) /gb=AJ851628 /gi=60098862 /ug=Gga.5892 /len=3317	TC228179 RNA binding motif protein 5 [Gallus gallus]
48	20	8	pgf1n.pk008.m19	0.319	1.24747	0.00031	472.09	3	382.438	3	501.838	2	500.632	2	sterile alpha and HEAT/Armadillo motif protein, ortholog of Drosophila; cytokeratin 14 [Homo sapiens]	Homo sapiens, clone IMAGE:5240465, mRNA	SARM1_HUMAN (Q6SZW1) Sterile alpha and TIR motif-containing protein 1 (Sterile alpha and Armadillo repeat protein) (Tir-1 homolog) - Homo sapiens (Human)	Q0D2N8_HUMAN (Q0D2N8) SARM1 protein (Fragment) - Homo sapiens (Human)	gnl|UG|Gga#S29401711 gonad_EST06041 Embryonic gonad cDNA Library Gallus gallus cDNA 5', mRNA sequence /clone_end=5' /gb=CV858565 /gi=82786949 /ug=Gga.16667 /len=882	TC265232 similar to GB|CAB90355.1|7711002|HSA290445 KIAA0524SARM protein {Homo sapiens} (exp=-1
7	17	8	pgf1n.pk008.i15	0.319	1.24747	0.00693	1663.77	1	1377.78	1	1348.7	0	1044.26	0	60S ACIDIC RIBOSOMAL PROTEIN P0 (L10E)	Chicken acidic ribosomal phosphoprotein (P0) mRNA, complete cds	RLA0_CHICK (P47826) 60S acidic ribosomal protein P0 (L10E) - Gallus gallus (Chicken)	Q53HW2_HUMAN (Q53HW2) Ribosomal protein P0 variant (Fragment) - Homo sapiens (Human)	gnl|UG|Gga#S33767429 gPGC_EST07308 Embryonic gonadal PGC cDNA Library Gallus gallus cDNA 5', mRNA sequence /clone_end=5' /gb=DR417466 /gi=109667442 /ug=Gga.4466 /len=1433	TC240750 UP|RLA0_CHICK (P47826) 60S acidic ribosomal protein P0 (L10E), complete	RNAr
48	9	5	pgp2n.pk007.g15	0.318	1.2466	0.0262	524.187	3	413.577	3	507.576	2	558.718	2	mitochondrial ribosomal protein S23 [Homo sapiens]	No Hits Found	RT23_MOUSE (Q8VE22) Mitochondrial ribosomal protein S23 (S23mt) (MRP-S23) - Mus musculus (Mouse)	Q3THH3_MOUSE (Q3THH3) CRL-1722 L5178Y-R cDNA, RIKEN full-length enriched library, clone:I730077H06 product:mitochondrial ribosomal protein S23, full insert sequence - Mus musculus (Mouse)	gnl|UG|Gga#S29405790 gonad_EST10120 Embryonic gonad cDNA Library Gallus gallus cDNA 5', mRNA sequence /clone_end=5' /gb=CV862644 /gi=82791028 /ug=Gga.5212 /len=1309	TC232194 Gallus gallus finished cDNA, clone ChEST930a11
43	4	10	pgf2n.pk004.f14	0.317	1.24574	1.57e-05	519.937	1	411.839	1	451.537	3	500.028	3	histocompatibility 13 [Mus musculus]	Mus musculus histocompatibility 13 (H13), mRNA	HM13_MOUSE (Q9D8V0) Minor histocompatibility antigen H13 (EC 3.4.99.-) (Signal peptide peptidase) (Presenilin-like protein 3) - Mus musculus (Mouse)	Q3TXP0_MOUSE (Q3TXP0) Osteoclast-like cell cDNA, RIKEN full-length enriched library, clone:I420007G01 product:histocompatibility 13, full insert sequence - Mus musculus (Mouse)	gnl|UG|Gga#S33768644 gPGC_EST08523 Embryonic gonadal PGC cDNA Library Gallus gallus cDNA 5', mRNA sequence /clone_end=5' /gb=DR418681 /gi=109668657 /ug=Gga.6029 /len=1376	TC247766 similar to UP|Q9VPQ7_DROME (Q9VPQ7) CG11840-PA (SD07518p), partial (67%)
41	12	14	pgl1n.pk013.k18	0.317	1.24574	4.66e-13	748.63	1	598.078	1	648.939	1	600.046	1	cullin 3 [Mus musculus]	Homo sapiens cullin 3 (CUL3), mRNA	CUL3_MOUSE (Q9JLV5) Cullin-3 (CUL-3) - Mus musculus (Mouse)	Q6ZQ84_MOUSE (Q6ZQ84) MKIAA0617 protein (Fragment) - Mus musculus (Mouse)	gnl|UG|Gga#S33765264 gPGC_EST05143 Embryonic gonadal PGC cDNA Library Gallus gallus cDNA 5', mRNA sequence /clone_end=5' /gb=DR415301 /gi=109665277 /ug=Gga.4769 /len=1344	TC246166 UP|Q6ZQ84_MOUSE (Q6ZQ84) MKIAA0617 protein (Fragment), partial (86%)
22	7	14	pgl1n.pk012.m7	0.317	1.24574	0.00388	5254.43	0	4020.27	0	1767.92	0	2045.25	0	No Hits Found	Homo sapiens chromosome 1 clone RP11-212H11, complete sequence	UNKNOWN	Q8BJA2_MOUSE (Q8BJA2) Activated spleen cDNA, RIKEN full-length enriched library, clone:F830023K18 product:hypothetical Divalent cation transporter containing protein, full insert sequence (Solute carrier family 41, member 1) - Mus musculus (Mouse)	gnl|UG|Gga#S19719938 Gallus gallus finished cDNA, clone ChEST984o14 /gb=CR391538 /gi=46430183 /ug=Gga.14417 /len=1391	TC285689 Gallus gallus finished cDNA, clone ChEST984o14
26	13	11	pgf1n.pk008.l2	0.316	1.24487	3.81e-06	514.796	0	412.397	0	403.397	4	446.641	4	No Hits Found	No Hits Found	UNKNOWN	UNKNOWN	gnl|UG|Gga#S6916243 603596424F1 CSEQCHN73 Gallus gallus cDNA clone ChEST564o6 5', mRNA sequence /clone=ChEST564o6 /clone_end=5' /gb=BU369393 /gi=25877394 /ug=Gga.1990 /len=837	TC269160
9	8	18	pgr1n.pk002.p13	0.316	1.24487	0.00404	619.311	0	477.571	0	539.161	1	450.889	1	No Hits Found	No Hits Found	UNKNOWN	UNKNOWN	UNKNOWN	TC284927
47	13	7	pft1c.pk001.b3	0.316	1.24487	3.71e-06	610.237	0	483.931	0	533.279	0	540.924	0	Integrin beta-1 precursor (CSAT antigen) (JG22 antigen) (RGD-receptor)	Chicken integrin mRNA, complete cds	ITB1_CHICK (P07228) Integrin beta-1 precursor (CSAT antigen) (JG22 antigen) (RGD-receptor) - Gallus gallus (Chicken)	Q0PDN7_BOVIN (Q0PDN7) Integrin beta 1 - Bos taurus (Bovine)	gnl|UG|Gga#S30686593 Gallus gallus integrin, beta 1 (fibronectin receptor, beta polypeptide, antigen CD29 includes MDF2, MSK12) (ITGB1), mRNA /cds=p(97,2508) /gb=NM_001039254 /gi=86129417 /ug=Gga.2015 /len=3663	TC228017 UP|ITB1_CHICK (P07228) Integrin beta-1 precursor (CSAT antigen) (JG22 antigen) (RGD-receptor), complete
43	10	14	pgl1n.pk013.k17	0.316	1.24487	1.03e-14	607.406	0	479.791	0	754.626	1	644.182	1	Cab45b	Mus musculus calcium-binding protein Cab45b mRNA, complete cds	CAB45_RAT (Q91ZS3) 45 kDa calcium-binding protein precursor (Cab45) (Stromal cell-derived factor 4) (SDF-4) - Rattus norvegicus (Rat)	Q5PQW3_RAT (Q5PQW3) Stromal cell derived factor 4 - Rattus norvegicus (Rat)	gnl|UG|Gga#S22197198 Gallus gallus mRNA for hypothetical protein, clone 11g4 /cds=p(235,1233) /gb=AJ720139 /gi=53131177 /ug=Gga.22307 /len=2946	TC228462 RF|NP_001006302.1|55741731|NM_001006302 stromal cell derived factor 4 {Gallus gallus} (exp=-1
11	17	18	pgr1n.pk003.m12	0.316	1.24487	0.00393	1076.61	0	800.797	0	654.038	0	722.26	0	No Hits Found	No Hits Found	UNKNOWN	UNKNOWN	gnl|UG|Gga#S19787639 Gallus gallus finished cDNA, clone ChEST619i6 /gb=CR407299 /gi=47022833 /ug=Gga.19943 /len=1031	BM440657
40	9	9	pgf2c.pk001.g16	0.316	1.24487	0.00403	7155.64	0	6224.66	0	4467.2	0	4267.84	0	brain-selective and closely mapped on the counter allele of CMAP in cystatin cluster [Homo sapiens]	Homo sapiens chromosome 20 open reading frame 3 (C20orf3), mRNA	APMAP_HUMAN (Q9HDC9) Adipocyte plasma membrane-associated protein (BSCv protein) - Homo sapiens (Human)	Q3T0E5_BOVIN (Q3T0E5) Similar to Adipocyte plasma membrane-associated protein (BSCv protein) - Bos taurus (Bovine)	gnl|UG|Gga#S22196504 Gallus gallus mRNA for hypothetical protein, clone 27f14 /cds=p(8,1255) /gb=AJ720833 /gi=53136184 /ug=Gga.17409 /len=1905	TC229496 Gallus gallus finished cDNA, clone ChEST121e12
25	4	8	pgf1n.pk003.o24	0.316	1.24487	1.71e-05	488.579	1	385.797	1	NA	NA	NA	NA	INTERFERON CONSENSUS SEQUENCE BINDING PROTEIN (ICSBP)	Gallus gallus domesticus (clone cICSBP) interferon consensus sequence binding protein (ICSBP) mRNA, complete cds	IRF8_CHICK (Q90871) Interferon regulatory factor 8 (IRF-8) (Interferon consensus sequence-binding protein) (ICSBP) - Gallus gallus (Chicken)	Q544J7_MOUSE (Q544J7) Adult male bone cDNA, RIKEN full-length enriched library, clone:9830117K07 product:interferon concensus sequence binding protein, full insert sequence (Osteoclast-like cell cDNA, RIKEN full-length enriched library, clone:I420032H05 pr	gnl|UG|Gga#S19184029 Gallus gallus interferon regulatory factor 8 (IRF8), mRNA /cds=p(49,1326) /gb=NM_205416 /gi=45382262 /ug=Gga.4418 /len=1640	TC253298 UP|IRF8_CHICK (Q90871) Interferon regulatory factor 8 (IRF-8) (Interferon consensus sequence-binding protein) (ICSBP), partial (10%)
36	19	15	pgm2n.pk002.k9	0.316	1.24487	7.71e-05	440.127	2	345.005	2	NA	NA	NA	NA	NLI-interacting factor isoform T2; NLI/Ldb1/CLIM interacting factor[Gallus gallus]	Gallus gallus NLI-interacting factor isoform R5 (NIF) mRNA, complete cds	CTDSL_CHICK (Q9PTJ6) CTD small phosphatase-like protein (CTDSP-like) (Small C-terminal domain phosphatase 3) (Nuclear LIM interactor-interacting factor 1) (NLI-interacting factor 1) - Gallus gallus (Chicken)	Q52KL5_MOUSE (Q52KL5) CTD (Carboxy-terminal domain, RNA polymerase II, polypeptide A) small phosphatase-like - Mus musculus (Mouse)	gnl|UG|Gga#S7040533 603136691F1 CSEQCHL25 Gallus gallus cDNA clone ChEST121f23 5', mRNA sequence /clone=ChEST121f23 /clone_end=5' /gb=BU141080 /gi=25356446 /ug=Gga.4190 /len=1286	TC230702 GB|AAF17482.1|6572954|AF189774 NLI-interacting factor isoform T2 {Gallus gallus} (exp=-1
47	4	2	pgp1n.pk004.c21	0.316	1.24487	1.56e-09	479.305	3	386.342	3	NA	NA	NA	NA	RNA-binding protein FUS (Pigpen protein)	Bos taurus fusion, derived from t(12;16) malignant liposarcoma (FUS), mRNA	FUS_BOVIN (Q28009) RNA-binding protein FUS (Pigpen protein) - Bos taurus (Bovine)	Q6IBQ5_HUMAN (Q6IBQ5) FUS protein (Fusion, derived from t(12	Gga.20099	TC229779
29	9	19	pgr1n.pk007.a6	0.315	1.24401	3.96e-06	707.835	0	563.132	0	480.471	0	549.303	0	cytoplasmic dynein intermediate chain 2C [Homo sapiens]	Homo sapiens dynein, cytoplasmic, intermediate polypeptide 2 (DNCI2), mRNA	DC1I2_MOUSE (O88487) Cytoplasmic dynein 1 intermediate chain 2 (Dynein intermediate chain 2, cytosolic) (DH IC-2) (Cytoplasmic dynein intermediate chain 2) - Mus musculus (Mouse)	Q5BJF8_HUMAN (Q5BJF8) DYNC1I2 protein (Hypothetical protein DYNC1I2) (Hypothetical protein DKFZp686O1459) (Dynein, cytoplasmic, intermediate polypeptide 2) - Homo sapiens (Human)	gnl|UG|Gga#S22197147 Gallus gallus mRNA for hypothetical protein, clone 12d24 /cds=p(111,1940) /gb=AJ720190 /gi=53131813 /ug=Gga.22568 /len=2627	TC273594 RF|NP_001006519.1|57529758|NM_001006519 dynein, cytoplasmic, intermediate polypeptide 2 {Gallus gallus} (exp=-1
13	15	1	pgp1n.pk001.h16	0.315	1.24401	1.16e-14	830.679	0	665.689	0	518.311	0	592.61	0	No Hits Found	No Hits Found	UNKNOWN	UNKNOWN	UNKNOWN	TC279118 similar to GB|AAH09072.1|14290586|BC009072 TIMM50 protein {Homo sapiens} (exp=-1
34	3	11	pgf1n.pk004.d11	0.315	1.24401	1.81e-05	2819.42	1	2120.08	1	1236.02	1	1374.85	1	Splicing factor, arginine/serine-rich 5 (Pre-mRNA splicing factorSRP40) (Delayed-early protein HRS)	Dissostichus mawsoni MHC class II antigen gene, partial cds	SFRS5_HUMAN (Q13243) Splicing factor, arginine/serine-rich 5 (Pre-mRNA-splicing factor SRP40) (Delayed-early protein HRS) - Homo sapiens (Human)	Q49AD6_HUMAN (Q49AD6) Splicing factor, arginine/serine-rich 5 - Homo sapiens (Human)	gnl|UG|Gga#S22197337 Gallus gallus mRNA for hypothetical protein, clone 9e4 /cds=p(160,657) /gb=AJ720000 /gi=53130659 /ug=Gga.4845 /len=2274	TC229095 similar to UP|Q28DE1_XENTR (Q28DE1) Splicing factor, arginine/serine-rich 5, partial (81%)
19	13	16	pgm2n.pk007.k24	0.314	1.24315	1.87e-05	489.599	1	402.59	1	380.011	2	443.855	2	hypothetical protein [Homo sapiens]	Homo sapiens, 24 kDa intrinsic membrane protein, clone MGC:1213 IMAGE:3533572, mRNA, complete cds	PXMP4_HUMAN (Q9Y6I8) Peroxisomal membrane protein 4 (24 kDa peroxisomal intrinsic membrane protein) - Homo sapiens (Human)	Q6FIF5_HUMAN (Q6FIF5) PXMP4 protein - Homo sapiens (Human)	gnl|UG|Gga#S29402480 gonad_EST06810 Embryonic gonad cDNA Library Gallus gallus cDNA 5', mRNA sequence /clone_end=5' /gb=CV859334 /gi=82787718 /ug=Gga.7201 /len=1306	TC285504 similar to UP|Q6FIF5_HUMAN (Q6FIF5) PXMP4 protein, partial (60%)
44	4	9	pgf1n.pk011.p16	0.314	1.24315	1.95e-05	452.688	1	362.991	1	506.441	4	572.879	4	hypothetical protein LOC235392 [Mus musculus]	Mus musculus RIKEN cDNA 2310012M18 gene (2310012M18Rik), mRNA	UB2Q1_MOUSE (Q7TSS2) Ubiquitin-conjugating enzyme E2 Q1 (EC 6.3.2.19) (Ubiquitin-protein ligase Q1) (Ubiquitin carrier protein Q1) - Mus musculus (Mouse)	Q29ST1_MOUSE (Q29ST1) Galactosyl transferase-associated protein - Mus musculus (Mouse)	gnl|UG|Gga#S6875139 603490946F1 CSEQCHN63 Gallus gallus cDNA clone ChEST393k11 5', mRNA sequence /clone=ChEST393k11 /clone_end=5' /gb=BU326946 /gi=25834947 /ug=Gga.9571 /len=1026	TC261104 homologue to UP|UB2Q1_MOUSE (Q7TSS2) Ubiquitin-conjugating enzyme E2 Q1 (Ubiquitin-protein ligase Q1) (Ubiquitin carrier protein Q1) , partial (74%)
21	5	14	pgl1n.pk012.l2	0.314	1.24315	0.00426	21466.3	0	17873.2	0	10251.4	0	11345.6	0	No Hits Found	Gallus gallus clone WAG-93J15, complete sequence	UNKNOWN	UNKNOWN	gnl|UG|Gga#S19181641 Gallus gallus finished cDNA, clone ChEST58o14 /gb=CR353593 /gi=45424997 /ug=Gga.14014 /len=1081	BG712475
11	6	9	pgf1n.pk012.o16	0.313	1.24229	0.0154	481.912	2	374.907	2	372.929	1	367.333	1	TIA1 protein, isoform 1; TIA1 cytotoxic granule-associated RNA-binding protein; cytotoxic granule-associated RNA-binding protein; p40-TIA-1 (containing p15-TIA-1) [Homo sapiens]	Mus musculus 12 days embryo embryonic body below diaphragm region cDNA, RIKEN full-length enriched library, clone:3732414G23 product:cytotoxic granule-associated RNA binding protein 1, full insert sequence	TIA1_HUMAN (P31483) Nucleolysin TIA-1 isoform p40 (RNA-binding protein TIA-1) (p40-TIA-1) [Contains: Nucleolysin TIA-1 isoform p15 (p15-TIA-1)] - Homo sapiens (Human)	Q2PFW8_MACFA (Q2PFW8) Hypothetical protein - Macaca fascicularis (Crab eating macaque) (Cynomolgus monkey)	gnl|UG|Gga#S18606775 Gallus gallus finished cDNA, clone ChEST385j10 /gb=BX934626 /gi=46018281 /ug=Gga.12064 /len=960	TC232917 UP|Q800W4_CHICK (Q800W4) TIA-1, complete
24	20	11	pgf2n.pk004.n6	0.313	1.24229	4.85e-06	1626.37	0	1262.7	0	601.827	0	666.259	0	No Hits Found	No Hits Found	UNKNOWN	UNKNOWN	UNKNOWN	TC290575
20	3	9	pgf1n.pk011.b18	0.312	1.24143	5.22e-06	1340.67	0	1051.08	0	1499.96	0	1178.37	0	similar to data source:MGD, source key:MGI:1278340,evidence:ISS~putative~ribosomal protein L21 [Musmusculus]	Homo sapiens ribosomal protein L21 (RPL21), mRNA	RL21_HUMAN (P46778) 60S ribosomal protein L21 - Homo sapiens (Human)	Q4VA28_MOUSE (Q4VA28) Ribosomal protein L21 - Mus musculus (Mouse)	gnl|UG|Gga#S7016812 603143589F1 CSEQCHL16 Gallus gallus cDNA clone ChEST139a23 5', mRNA sequence /clone=ChEST139a23 /clone_end=5' /gb=BU118922 /gi=25327635 /ug=Gga.16875 /len=860	TC296143 homologue to UP|Q4VA28_MOUSE (Q4VA28) Rpl21 protein, partial (59%)
42	4	11	pgf1n.pk006.a16	0.312	1.24143	0.0018	380.737	4	301.627	4	NA	NA	NA	NA	similar to RIKEN cDNA 1700124B08 [Homo sapiens]	No Hits Found	UNKNOWN	Q5I0G3_HUMAN (Q5I0G3) Malate dehydrogenase 1B, NAD (Soluble) - Homo sapiens (Human)	gnl|UG|Gga#S21430152 testis_EST00511 Testis cDNA Library Gallus gallus cDNA 3', mRNA sequence /clone_end=3' /gb=CO769414 /gi=50970681 /ug=Gga.21438 /len=983	TC273955 weakly similar to UP|Q5I0G3_HUMAN (Q5I0G3) MDH1B protein, partial (65%)
25	5	4	pgp2n.pk003.g21	0.311	1.24057	0.000103	622.533	2	500.911	2	543.154	4	510.444	4	similar to source of immunodominant MHC-associated peptides [Homo sapiens]	Homo sapiens similar to source of immunodominant MHC-associated peptides (LOC201595), mRNA	STT3B_HUMAN (Q8TCJ2) Dolichyl-diphosphooligosaccharide--protein glycosyltransferase subunit STT3B (EC 2.4.1.119) (Oligosaccharyl transferase subunit STT3B) (STT3-B) (Source of immunodominant MHC-associated peptides homolog) - Homo sapiens (Human)	Q7TQ74_RAT (Q7TQ74) Ac1573 - Rattus norvegicus (Rat)	gnl|UG|Gga#S19628352 Gallus gallus finished cDNA, clone ChEST102c6 /gb=CR386955 /gi=46239714 /ug=Gga.16139 /len=2620	TC233763 Gallus gallus finished cDNA, clone ChEST102c6
42	5	12	pgf2n.pk005.o19	0.311	1.24057	0.00464	4557.86	0	3470.92	0	1255.17	0	1585.13	0	No Hits Found	No Hits Found	UNKNOWN	UNKNOWN	gnl|UG|Gga#S26468022 Gallus gallus somatostatin receptor 2 (SSTR2), mRNA /cds=p(1,1116) /gb=NM_001030345 /gi=84000561 /ug=Gga.925 /len=2311	TC229042 UP|Q58G84_CHICK (Q58G84) Somatostatin receptor type 2 (Somatostatin receptor 2), complete
42	19	18	pgr1n.pk003.e19	0.311	1.24057	5.48e-06	6236.83	0	5031.43	0	3420.65	0	4255.4	0	No Hits Found	No Hits Found	EZRI_HUMAN (P15311) Ezrin (p81) (Cytovillin) (Villin-2) - Homo sapiens (Human)	Q4VX75_HUMAN (Q4VX75) Villin 2 (Ezrin) - Homo sapiens (Human)	gnl|UG|Gga#S19183946 Gallus gallus ezrin (LOC395701), mRNA /cds=p(12,1769) /gb=NM_204885 /gi=45382428 /ug=Gga.4017 /len=2545	TC289036 weakly similar to UP|Q5U3B9_HUMAN (Q5U3B9) Synaptotagmin-like 3 (SYTL3 protein), partial (27%)
32	6	10	pgf2n.pk006.j5	0.311	1.24057	0.0001	443.399	2	360.634	2	NA	NA	NA	NA	Fc fragment of IgG binding protein; IgG Fc binding protein [Homo sapiens]	No Hits Found	FCGBP_HUMAN (Q9Y6R7) IgGFc-binding protein precursor (FcgammaBP) (Fcgamma-binding protein antigen) - Homo sapiens (Human)	Q8K0P6_MOUSE (Q8K0P6) Fcgbp protein (Fragment) - Mus musculus (Mouse)	gnl|UG|Gga#S16163887 GGEZLB1006B09.g Limb Bud - LB1 Gallus gallus cDNA clone GGEZLB1006B09, mRNA sequence /clone=GGEZLB1006B09 /gb=CD763818 /gi=32378239 /ug=Gga.7261 /len=707	TC294195 weakly similar to GB|BAA19526.1|1944352|D84239 IgG Fc binding protein {Homo sapiens} (exp=-1
11	7	12	pnfb.pk0006.c8	0.311	1.24057	0.000102	436.691	2	335.264	2	NA	NA	NA	NA	No Hits Found	No Hits Found	UNKNOWN	UNKNOWN	UNKNOWN	UNKNOWN
31	14	6	QC5.5	0.31	1.23971	5.85e-06	2011.7	0	1646.57	0	2076.29	0	1909.53	0	glyceraldehyde-3-phosphate dehydrogenase		UNKNOWN	UNKNOWN	UNKNOWN	UNKNOWN	dans 627
21	14	12	pgl1n.pk001.j18	0.31	1.23971	0.0309	426.789	3	335.589	3	NA	NA	NA	NA	ATP synthase, H+ transporting, mitochondrial F0 complex, subunit f,isoform 2; hypothetical protein, clone:2-31 [Musmusculus]	No Hits Found	ATPK_MOUSE (P56135) ATP synthase f chain, mitochondrial (EC 3.6.3.14) - Mus musculus (Mouse)	Q6IBB3_HUMAN (Q6IBB3) ATP5J2 protein - Homo sapiens (Human)	gnl|UG|Gga#S18610244 Gallus gallus finished cDNA, clone ChEST1016p14 /gb=BX931157 /gi=41631685 /ug=Gga.4567 /len=1039	TC264918 Gallus gallus finished cDNA, clone ChEST305o14	dans 627
22	3	16	pgm2n.pk002.p11	0.309	1.23885	6.6e-06	1121.97	0	908.734	0	1034.92	0	801.579	0	No Hits Found	Gallus gallus clone WAG-93J15, complete sequence	CAH5B_HUMAN (Q9Y2D0) Carbonic anhydrase 5B, mitochondrial precursor (EC 4.2.1.1) (Carbonic anhydrase VB) (Carbonate dehydratase VB) (CA-VB) - Homo sapiens (Human)	Q7TPE1_MOUSE (Q7TPE1) Carbonic anhydrase 2 - Mus musculus (Mouse)	gnl|UG|Gga#S18609475 Gallus gallus finished cDNA, clone ChEST796n22 /gb=BX931926 /gi=41632454 /ug=Gga.9829 /len=952	TC241228 Gallus gallus finished cDNA, clone ChEST796n22	transport
12	8	14	pgl1n.pk014.n16	0.308	1.23799	0.0096	494.901	1	396.741	1	386.795	2	412.92	2	peripheral benzodiazepine receptor-associated protein 1 [Homosapiens]	Homo sapiens chromosome 17, clone RP11-205P19, complete sequence	RIMB1_HUMAN (O95153) Peripheral-type benzodiazepine receptor-associated protein 1 (PRAX-1) (Peripheral benzodiazepine receptor-interacting protein) (PBR-IP) (RIM-binding protein 1) (RIM-BP1) - Homo sapiens (Human)	Q5NCP6_MOUSE (Q5NCP6) Benzodiazapine receptor associated protein 1 - Mus musculus (Mouse)	gnl|UG|Gga#S19788657 Gallus gallus finished cDNA, clone ChEST869p16 /gb=CR406286 /gi=47021820 /ug=Gga.19249 /len=1070	TC257710
36	11	4	pgp2n.pk003.f3	0.308	1.23799	0.000122	501.408	2	402.284	2	464.1	3	482.142	3	chaperonin containing TCP1, subunit 7 (eta) [Homo sapiens]	Homo sapiens, chaperonin containing TCP1, subunit 7 (eta), clone MGC:4110 IMAGE:2905446, mRNA, complete cds	TCPH_CHICK (Q5ZJK8) T-complex protein 1 subunit eta (TCP-1-eta) (CCT-eta) - Gallus gallus (Chicken)	Q6FI26_HUMAN (Q6FI26) CCT7 protein (Hypothetical protein CCT7) (Chaperonin containing TCP1, subunit 7) (Eta) - Homo sapiens (Human)	gnl|UG|Gga#S22196911 Gallus gallus mRNA for hypothetical protein, clone 17g3 /cds=p(57,1718) /gb=AJ720426 /gi=53133511 /ug=Gga.5535 /len=2064	TC229302 UP|TCPH_CHICK (Q5ZJK8) T-complex protein 1 subunit eta (TCP-1-eta) (CCT-eta), complete
11	5	5	pgp2n.pk006.h6	0.308	1.23799	0.0021	561.493	4	447.288	4	564.103	4	574.181	4	hypothetical protein MGC2592 [Homo sapiens]	Mus musculus RIKEN cDNA 2600009E05 gene (2600009E05Rik), mRNA	CT116_HUMAN (Q96HY6) Uncharacterized protein C20orf116 precursor - Homo sapiens (Human)	Q14BT4_MOUSE (Q14BT4) RIKEN cDNA 2600009E05 gene - Mus musculus (Mouse)	gnl|UG|Gga#S33765463 gPGC_EST05342 Embryonic gonadal PGC cDNA Library Gallus gallus cDNA 5', mRNA sequence /clone_end=5' /gb=DR415500 /gi=109665476 /ug=Gga.7282 /len=1376	TC287636 Gallus gallus finished cDNA, clone ChEST164l24
30	20	14	pnlb.pk0007.d9	0.308	1.23799	7.05e-06	722.071	0	588.152	0	661.261	3	755.946	3	similar to evidence:NAS~hypothetical protein~putative [Homosapiens]	Homo sapiens similar to evidence:NAS~hypothetical protein~putative (LOC220213), mRNA	UNKNOWN	UNKNOWN	UNKNOWN	UNKNOWN
4	5	3	pgp1n.pk011.a12	0.308	1.23799	6.85e-06	3776.96	0	2962.5	0	1696.08	1	2033.79	1	calcium-regulated heat-stable protein (24kD); calcineurin substrateCRHSP-24 [Mus musculus]	Mus musculus DNA segment, Chr 16, ERATO Doi 465, expressed(D16Ertd465e), mRNA	CHSP1_MOUSE (Q9CR86) Calcium-regulated heat stable protein 1 (Calcium-regulated heat-stable protein of 24 kDa) (CRHSP-24) - Mus musculus (Mouse)	Q5M9P7_MOUSE (Q5M9P7) Calcium regulated heat stable protein 1 (NOD-derived CD11c +ve dendritic cells cDNA, RIKEN full-length enriched library, clone:F630324O08 product:calcium regulated heat stable protein 1, full insert sequence) (NOD-derived CD11c +ve de	gnl|UG|Gga#S7048348 603155447F1 CSEQRBL05 Gallus gallus cDNA clone ChEST168n11 5', mRNA sequence /clone=ChEST168n11 /clone_end=5' /gb=BU412959 /gi=25905630 /ug=Gga.33574 /len=1026	TC253738
6	3	14	pgl1n.pk009.n6	0.307	1.23713	2.97e-05	556.79	1	440.835	1	438.579	4	457.747	4	glutathione peroxidase [Rattus norvegicus]	Bovine gpx1 mRNA for glutathione peroxidase	GPX1_RAT (P04041) Glutathione peroxidase 1 (EC 1.11.1.9) (GSHPx-1) (GPx-1) (Cellular glutathione peroxidase) - Rattus norvegicus (Rat)	Q91WZ5_RAT (Q91WZ5) Selenium-dependent glutathione peroxidase - Rattus norvegicus (Rat)	gnl|UG|Gga#S33764657 gPGC_EST04536 Embryonic gonadal PGC cDNA Library Gallus gallus cDNA 5', mRNA sequence /clone_end=5' /gb=DR414694 /gi=109664670 /ug=Gga.1465 /len=1396	TC234233 Gallus gallus finished cDNA, clone ChEST920a4
25	9	6	pgp2n.pk010.m8	0.307	1.23713	2.99e-05	494.564	1	400.205	1	471.367	3	477.426	3	No Hits Found	No Hits Found	UNKNOWN	UNKNOWN	gnl|UG|Gga#S7005863 603110870F1 CSEQCHL12 Gallus gallus cDNA clone ChEST57k18 5', mRNA sequence /clone=ChEST57k18 /clone_end=5' /gb=BU108053 /gi=25310881 /ug=Gga.12488 /len=854	TC244639 homologue to UP|ARV1_BOVIN (Q3SZW3) Protein ARV1, partial (5%)
6	12	19	pgr1n.pk008.i11	0.307	1.23713	0.00053	485.016	3	388.403	3	473.429	2	516.616	2	No Hits Found	No Hits Found	UNKNOWN	UNKNOWN	UNKNOWN	TC264503
43	17	4	pgp2n.pk004.j17	0.307	1.23713	7.26e-06	781.112	0	626.789	0	739.861	0	772.5	0	RNA binding motif protein 5 [Mus musculus]	Mus musculus, Similar to RNA binding motif protein 5, clone IMAGE:5346780, mRNA	RBM5_HUMAN (P52756) RNA-binding protein 5 (RNA-binding motif protein 5) (Tumor suppressor LUCA15) (Protein G15) (NY-REN-9 antigen) - Homo sapiens (Human)	Q99KG3_MOUSE (Q99KG3) RNA binding motif protein 10 - Mus musculus (Mouse)	gnl|UG|Gga#S23830931 Gallus gallus mRNA for hypothetical protein, clone 13l5 /cds=p(125,1837) /gb=AJ851628 /gi=60098862 /ug=Gga.5892 /len=3317	TC228179 RNA binding motif protein 5 [Gallus gallus]
39	11	19	pgr1n.pk006.o18	0.307	1.23713	7.61e-06	1191.98	0	958.558	0	1095.88	2	1079.63	2	No Hits Found	No Hits Found	VATF_BOVIN (Q28029) Vacuolar ATP synthase subunit F (EC 3.6.3.14) (V-ATPase F subunit) (Vacuolar proton pump F subunit) (V-ATPase 14 kDa subunit) - Bos taurus (Bovine)	Q6IBA8_HUMAN (Q6IBA8) ATP6V1F protein (ATPase, H+ transporting, lysosomal 14kDa, V1 subunit F) - Homo sapiens (Human)	gnl|UG|Gga#S6803942 603530585F1 CSEQCHN53 Gallus gallus cDNA clone ChEST484i21 5', mRNA sequence /clone=ChEST484i21 /clone_end=5' /gb=BU273861 /gi=25544811 /ug=Gga.18921 /len=804	TC298984 weakly similar to RF|XP_815163.1|71653037|XM_810070 mucin-associated surface protein (MASP) {Trypanosoma cruzi strain CL Brener} (exp=-1
29	1	10	pgf2n.pk002.i16	0.306	1.23628	0.0183	426.417	2	329.101	2	378.504	3	391.054	3	Exocyst complex component Sec6	Homo sapiens similar to S. cerevisiae Sec6p and R. norvegicus rsec6(SEC6), mRNA	EXOC3_HUMAN (O60645) Exocyst complex component 3 (Exocyst complex component Sec6) - Homo sapiens (Human)	Q6P2E8_HUMAN (Q6P2E8) Exocyst complex component 3 - Homo sapiens (Human)	gnl|UG|Gga#S22196758 Gallus gallus mRNA for hypothetical protein, clone 20k2 /cds=p(112,2349) /gb=AJ720579 /gi=53133817 /ug=Gga.1387 /len=2899	TC228503 RF|NP_001006384.1|57530424|NM_001006384 Sec6 protein {Gallus gallus} (exp=-1
17	3	1	pgp1c.pk002.a18	0.306	1.23628	0.0023	474.905	4	387.513	4	433.899	4	431.493	4	hypothetical protein MGC10963 [Homo sapiens]	Homo sapiens Chromosome 22q11.2 PAC Clone p_n5 In BCRL2-GGT Region, complete sequence	THAP7_HUMAN (Q9BT49) THAP domain-containing protein 7 - Homo sapiens (Human)	Q3U3Q2_MOUSE (Q3U3Q2) NOD-derived CD11c +ve dendritic cells cDNA, RIKEN full-length enriched library, clone:F630101N15 product:THAP domain containing 7, full insert sequence - Mus musculus (Mouse)	gnl|UG|Gga#S33767984 gPGC_EST07863 Embryonic gonadal PGC cDNA Library Gallus gallus cDNA 5', mRNA sequence /clone_end=5' /gb=DR418021 /gi=109667997 /ug=Gga.15719 /len=1407	TC274230 similar to UP|THAP7_HUMAN (Q9BT49) THAP domain-containing protein 7, partial (55%)
2	10	17	pgm2n.pk014.e21	0.305	1.23542	0.000584	466.341	3	367.362	3	484.308	4	483.516	4	centrin 3; centrin, EF-hand protein, 3 (CDC31 yeast homolog);EF-hand protein superfamily member [Homo sapiens]	Homo sapiens centrin, EF-hand protein, 3 (CDC31 homolog, yeast)(CETN3), mRNA	CETN3_HUMAN (O15182) Centrin-3 - Homo sapiens (Human)	Q53YD2_HUMAN (Q53YD2) Centrin, EF-hand protein, 3 (CDC31 homolog, yeast) (Centrin 3) - Homo sapiens (Human)	gnl|UG|Gga#S33762838 gPGC_EST02717 Embryonic gonadal PGC cDNA Library Gallus gallus cDNA 5', mRNA sequence /clone_end=5' /gb=DR412875 /gi=109662851 /ug=Gga.9278 /len=1391	TC242074 homologue to UP|Q53YD2_HUMAN (Q53YD2) Centrin, EF-hand protein, 3 (CDC31 homolog, yeast) (Centrin 3), complete
30	9	12	pgf2n.pk006.k3	0.305	1.23542	0.00573	3482.18	0	2732.42	0	1057.04	0	1336.98	0	No Hits Found	No Hits Found	UNKNOWN	UNKNOWN	gnl|UG|Gga#S33769675 gPGC_EST09554 Embryonic gonadal PGC cDNA Library Gallus gallus cDNA 5', mRNA sequence /clone_end=5' /gb=DR419712 /gi=109669688 /ug=Gga.8833 /len=1337	TC284580 UP|Q70NW3_9BILA (Q70NW3) Cytochrome c oxidase subunit III, partial (5%)
47	16	14	pnlb.pk0001.g1	0.304	1.23456	0.0106	630.257	1	499.032	1	408.516	4	588.781	4	fatty acid desaturase 1; linoleoyl-CoA desaturase (delta-6-desaturase)-like 1; delta-5 desaturase; delta-5 fatty acid desaturase [Homo sapiens]	Homo sapiens fatty acid desaturase 1 (FADS1), mRNA	UNKNOWN	UNKNOWN	UNKNOWN	UNKNOWN
38	9	19	pgr1n.pk006.o3	0.304	1.23456	3.64e-05	623.327	1	499.068	1	555.144	1	603.923	1	No Hits Found	No Hits Found	UNKNOWN	UNKNOWN	gnl|UG|Gga#S7041549 603137310F1 CSEQCHL25 Gallus gallus cDNA clone ChEST123d4 5', mRNA sequence /clone=ChEST123d4 /clone_end=5' /gb=BU143112 /gi=25359356 /ug=Gga.16520 /len=910	TC260774 Gallus gallus finished cDNA, clone ChEST995h10
2	10	7	pgf1n.pk002.c14	0.304	1.23456	0.0193	436.912	2	338.161	2	647.571	4	753.83	4	vacuolar protein sorting 35 (yeast); maternal-embryonic 3 [Homo sapiens]	Homo sapiens vacuolar protein sorting 35 (yeast) (VPS35), mRNA	VPS35_HUMAN (Q96QK1) Vacuolar protein sorting-associated protein 35 (Vesicle protein sorting 35) (hVPS35) (Maternal-embryonic 3) - Homo sapiens (Human)	Q0JS99_HUMAN (Q0JS99) Hypothetical protein VPS35 (Fragment) - Homo sapiens (Human)	gnl|UG|Gga#S22197454 Gallus gallus mRNA for hypothetical protein, clone 7m14 /cds=p(71,2461) /gb=AJ719883 /gi=53130425 /ug=Gga.12659 /len=3193	TC228269 RF|NP_001005842.1|57524880|NM_001005842 vacuolar protein sorting 35 {Gallus gallus} (exp=-1
34	8	3	pgp1n.pk011.g14	0.304	1.23456	9.25e-06	863.699	0	696.234	0	674.824	1	766.006	1	N-acylsphingosine amidohydrolase [Takifugu rubripes]	No Hits Found	ASAH1_HUMAN (Q13510) Acid ceramidase precursor (EC 3.5.1.23) (Acylsphingosine deacylase) (N-acylsphingosine amidohydrolase) (AC) (Putative 32 kDa heart protein) (PHP32) [Contains: Acid ceramidase subunit alpha	Q5RBU5_PONPY	Gga.17521	TC229343
15	2	6	pgp2n.pk010.d7	0.304	1.23456	3.74e-05	1114.94	1	903.813	1	709.413	1	810.585	1	No Hits Found	No Hits Found	UNKNOWN	UNKNOWN	UNKNOWN	CD216187
29	5	15	pgl1n.pk003.n21	0.304	1.23456	1.84e-10	423.8	2	344.822	2	NA	NA	NA	NA	No Hits Found	Homo sapiens chromosome 1 clone RP11-6B6, complete sequence	UNKNOWN	UNKNOWN	gnl|UG|Gga#S33760607 gPGC_EST00486 Embryonic gonadal PGC cDNA Library Gallus gallus cDNA 5', mRNA sequence /clone_end=5' /gb=DR410644 /gi=109660620 /ug=Gga.5452 /len=1254	TC248196 similar to UP|Q6CI97_YARLI (Q6CI97) Similarity, partial (5%)
30	6	5	pgp2n.pk006.p16	0.303	1.23371	3.85e-05	1393.09	1	1119.04	1	835.176	2	941.227	2	KIAA1679 protein [Homo sapiens]	Homo sapiens KIAA1679 protein (KIAA1679), mRNA	THS7B_HUMAN (Q9C0I4) Thrombospondin type-1 domain-containing protein 7B precursor - Homo sapiens (Human)	Q8BHP3_MOUSE (Q8BHP3) 12 days embryo spinal ganglion cDNA, RIKEN full-length enriched library, clone:D130067I03 product:weakly similar to HYPOTHETICAL PROTEIN DJ1110N13.1 IN CHROMOSOME 7 - Mus musculus (Mouse)	gnl|UG|Gga#S29404798 gonad_EST09128 Embryonic gonad cDNA Library Gallus gallus cDNA 5', mRNA sequence /clone_end=5' /gb=CV861652 /gi=82790036 /ug=Gga.24874 /len=1248	TC252424
7	1	1	pgp1c.pk002.e16	0.303	1.23371	4.05e-05	2531.84	1	2061	1	1143.07	0	1300.84	0	MORF-related gene 15 [Homo sapiens]	Homo sapiens MORF-related gene 15 (MRG15), mRNA	MO4L1_RAT (Q6AYU1) Mortality factor 4-like protein 1 (MORF-related gene 15 protein) (Transcription factor-like protein MRG15) - Rattus norvegicus (Rat)	Q569V4_MOUSE (Q569V4) Mortality factor 4 like 1 (17 days embryo kidney cDNA, RIKEN full-length enriched library, clone:I920078F08 product:mortality factor 4 like 1, full insert sequence) (16 days embryo kidney cDNA, RIKEN full-length enriched library, clon	gnl|UG|Gga#S29965962 Gallus gallus mortality factor 4 like 1 (MORF4L1), transcript variant 1, mRNA /cds=p(24,1058) /gb=NM_001037173 /gi=84105332 /ug=Gga.9727 /len=1570	BU128847
2	5	13	pgl1n.pk003.h4	0.302	1.23285	2.22e-10	439.828	2	352.58	2	441.642	2	461.892	2	Uridine kinase-like 1	Homo sapiens uridine kinase-like 1 (URKL1), mRNA	UCKL1_MOUSE (Q91YL3) Uridine/cytidine kinase-like 1 - Mus musculus (Mouse)	Q53HM1_HUMAN (Q53HM1) Uridine-cytidine kinase 1-like 1 variant (Fragment) - Homo sapiens (Human)	UNKNOWN	TC282129 homologue to UP|UCKL1_MOUSE (Q91YL3) Uridine/cytidine kinase-like 1, partial (38%)
42	3	6	pgp2n.pk008.o20	0.302	1.23285	5.8e-12	645.791	1	517.137	1	586.686	2	523.668	2	No Hits Found	Mouse DNA sequence from clone RP23-18F9 on chromosome 2, complete sequence	UNKNOWN	UNKNOWN	UNKNOWN	CD215778
5	16	16	pgm2n.pk009.h20	0.302	1.23285	1.05e-05	878.369	0	711.142	0	613.466	2	712.13	2	ADP-RIBOSYLATION FACTOR 6	Chicken processed pseudogene CPS1 related to the ras oncogenesuperfamily	ARF6_CHICK (P26990) ADP-ribosylation factor 6 - Gallus gallus (Chicken)	Q3U0D7_MOUSE (Q3U0D7) Activated spleen cDNA, RIKEN full-length enriched library, clone:F830109P15 product:ADP-ribosylation factor 6, full insert sequence - Mus musculus (Mouse)	gnl|UG|Gga#S6913674 603787783F1 CSEQCHN72 Gallus gallus cDNA clone ChEST746e22 5', mRNA sequence /clone=ChEST746e22 /clone_end=5' /gb=BU367326 /gi=25875327 /ug=Gga.9479 /len=935	BU322830
43	7	2	pgp1n.pk005.e12	0.302	1.23285	0.0063	1650.32	0	1347.67	0	1312.89	1	1413.45	1	ribosomal protein S6 kinase, 70kDa, polypeptide 2; ribosomal protein S6 kinase, 70kD, polypeptide 2; p70 ribosomal S6 kinase beta [Homo sapiens]	Homo sapiens ribosomal protein S6 kinase, 70kDa, polypeptide 2 (RPS6KB2), mRNA	KS6B2_HUMAN (Q9UBS0) Ribosomal protein S6 kinase beta-2 (EC 2.7.11.1) (S6K2) (70 kDa ribosomal protein S6 kinase 2) (p70-S6KB) (p70 ribosomal S6 kinase beta) (p70 S6Kbeta) (p70 S6 kinase beta) (S6K-beta) (p70-beta) (S6 kinase-related kinase) (SRK) (Serine/	Q9BRS0_HUMAN (Q9BRS0) Ribosomal protein S6 kinase, 70kDa, polypeptide 2 - Homo sapiens (Human)	gnl|UG|Gga#S19644650 RJB046C12.ab1 RJtestis Gallus gallus cDNA 5', mRNA sequence /clone_end=5' /gb=CN226325 /gi=46330069 /ug=Gga.31767 /len=791	TC279419 similar to GB|BAA34402.1|3882085|AB016869 p70 ribosomal S6 kinase beta {Homo sapiens} (exp=-1
17	8	1	pgp1c.pk003.c24	0.302	1.23285	1.09e-05	10407.2	0	8689.93	0	6847	0	6711.73	0	60S RIBOSOMAL PROTEIN L10 (JUN-BINDING PROTEIN JIF-1)	Gallus gallus Jun-binding protein mRN, 3' end	RL10_CHICK (Q08200) 60S ribosomal protein L10 (Jun-binding protein JIF-1) (Fragment) - Gallus gallus (Chicken)	Q569M8_MOUSE (Q569M8) Ribosomal protein 10 (17 days embryo heart cDNA, RIKEN full-length enriched library, clone:I920061F03 product:ribosomal protein 10, full insert sequence) (CRL-1722 L5178Y-R cDNA, RIKEN full-length enriched library, clone:I730043L24 pr	gnl|UG|Gga#S14747953 BX277710 AGENAE Gallus gallus multi-tissues normalized library (gcag) Gallus gallus cDNA clone gcag0009.b.09 3prim, mRNA sequence /clone=gcag0009.b.09 /clone_end=3' /gb=BX277710 /gi=90224663 /ug=Gga.34338 /len=616	TC241030 UP|RL10_CHICK (Q08200) 60S ribosomal protein L10 (Jun-binding protein JIF-1) (Fragment), complete	RNAr
29	4	14	pgl1n.pk010.j23	0.302	1.23285	6.32e-12	466.384	1	374.327	1	NA	NA	NA	NA	expressed sequence AI255964 [Mus musculus]	Mouse DNA sequence from clone RP23-329P17 on chromosome 11, complete sequence	APOF_MOUSE (Q91V80) Apolipoprotein F precursor (Apo-F) (Leukemia virus-inactivating factor) (LVIF) - Mus musculus (Mouse)	UNKNOWN	gnl|UG|Gga#S6773732 603593116F1 CSEQCHN34 Gallus gallus cDNA clone ChEST560o3 5', mRNA sequence /clone=ChEST560o3 /clone_end=5' /gb=BU244314 /gi=25491681 /ug=Gga.30835 /len=701	TC255323 homologue to UP|U2AF1_DROME (Q94535) Splicing factor U2af 38 kDa subunit (U2 auxiliary factor 38 kDa subunit) (U2 snRNP auxiliary factor small subunit), partial (11%)
45	10	8	pgf1n.pk006.a13	0.302	1.23285	0.000171	410.686	2	329.685	2	NA	NA	NA	NA	HSPC010 [Homo sapiens]	Mus musculus, hypoxia induced gene 1, clone MGC:35918IMAGE:5148784, mRNA, complete cds	HIG1A_PONPY (Q5NVQ1) HIG1 domain family member 1A - Pongo pygmaeus (Orangutan)	Q0JS09_HUMAN (Q0JS09) Hypothetical protein HIGD1A (Fragment) - Homo sapiens (Human)	gnl|UG|Gga#S22196891 Gallus gallus mRNA for hypothetical protein, clone 17m23 /cds=p(75,362) /gb=AJ720446 /gi=53133551 /ug=Gga.5497 /len=1432	TC266360 similar to UP|Q6DJP8_XENLA (Q6DJP8) MGC81854 protein, partial (91%)
36	14	14	pnlb.pk0005.h9	0.301	1.232	4.55e-05	548.76	1	444.276	1	424.823	2	468.844	2	Serum albumin precursor	G.gallus mRNA for preproalbumin	UNKNOWN	UNKNOWN	UNKNOWN	UNKNOWN
20	14	16	pgm2n.pk009.d2	0.301	1.232	1.19e-05	470.657	0	381.181	0	442.766	3	496.813	3	dJ1077B9.2 (KIAA0214 protein) [Homo sapiens]	Homo sapiens mitofusin 2 (MFN2), mRNA	MFN2_HUMAN (O95140) Transmembrane GTPase MFN2 (EC 3.6.5.-) (Mitofusin-2) - Homo sapiens (Human)	Q4R5A0_MACFA (Q4R5A0) Brain cDNA, clone: QccE-10738, similar to human mitofusin 2 (MFN2), nuclear gene encoding mitochondrialprotein, - Macaca fascicularis (Crab eating macaque) (Cynomolgus monkey)	gnl|UG|Gga#S33769263 gPGC_EST09142 Embryonic gonadal PGC cDNA Library Gallus gallus cDNA 5', mRNA sequence /clone_end=5' /gb=DR419300 /gi=109669276 /ug=Gga.26652 /len=1348	TC268007 Gallus gallus finished cDNA, clone ChEST631n22
35	17	7	pgf1n.pk002.h16	0.301	1.232	4.33e-05	526.595	1	421.136	1	488.265	2	499.907	2	hypothetical protein [Homo sapiens]	Homo sapiens peroxisomal D3,D2-enoyl-CoA isomerase (PECI), mRNA	PECI_HUMAN (O75521) Peroxisomal 3,2-trans-enoyl-CoA isomerase (EC 5.3.3.8) (Dodecenoyl-CoA isomerase) (Delta(3),delta(2)-enoyl-CoA isomerase) (D3,D2-enoyl-CoA isomerase) (DBI-related protein 1) (DRS-1) (Hepatocellular carcinoma-associated antigen 88) (NY-R	Q7L124_HUMAN (Q7L124) PECI protein (Peroxisomal D3,D2-enoyl-CoA isomerase) - Homo sapiens (Human)	gnl|UG|Gga#S18605586 Gallus gallus finished cDNA, clone ChEST165l4 /gb=BX935815 /gi=41636343 /ug=Gga.11390 /len=1604	TC232701 Gallus gallus finished cDNA, clone ChEST165l4
36	14	9	pgf2n.pk001.i19	0.301	1.232	1.83e-13	987.126	0	794.549	0	551.59	1	502.497	1	RW1 protein	Mus musculus RW1 protein (Rw1-pending), mRNA	TM131_HUMAN (Q92545) Transmembrane protein 131 (Protein RW1) (Fragment) - Homo sapiens (Human)	Q8CHH3_MOUSE (Q8CHH3) MKIAA0257 protein (Fragment) - Mus musculus (Mouse)	gnl|UG|Gga#S23830871 Gallus gallus mRNA for hypothetical protein, clone 17n23 /cds=p(1408,5655) /gb=AJ851688 /gi=60098982 /ug=Gga.12674 /len=6469	TC232600 Gallus gallus finished cDNA, clone ChEST962h13
2	5	15	pgl1n.pk008.n1	0.301	1.232	4.51e-05	464.921	1	373.453	1	511.312	2	518.445	2	glutathione S-transferase subunit 13 homolog [Homo sapiens]	No Hits Found	GSTK1_HUMAN (Q9Y2Q3) Glutathione S-transferase kappa 1 (EC 2.5.1.18) (GST 13-13) (Glutathione S-transferase subunit 13) (GST class-kappa) (GSTK1-1) (hGSTK1) - Homo sapiens (Human)	Q0JSA7_HUMAN (Q0JSA7) Hypothetical protein GSTK1 (Fragment) - Homo sapiens (Human)	gnl|UG|Gga#S18610390 Gallus gallus finished cDNA, clone ChEST62g12 /gb=BX931011 /gi=46016920 /ug=Gga.5689 /len=1032	TC231057 Gallus gallus finished cDNA, clone ChEST612l18	dans 627
36	18	5	pgp2n.pk009.n11	0.301	1.232	0.000691	462.263	3	372.198	3	456.799	4	546.116	4	thioredoxin reductase TR2 [Homo sapiens]	Homo sapiens, similar to thioredoxin reductase 2, clone IMAGE:4822570, mRNA	TRXR1_BOVIN (O62768) Thioredoxin reductase 1, cytoplasmic (EC 1.8.1.9) (TR) (TR1) - Bos taurus (Bovine)	Q5U344_RAT (Q5U344) Txnrd1 protein - Rattus norvegicus (Rat)	gnl|UG|Gga#S33761802 gPGC_EST01681 Embryonic gonadal PGC cDNA Library Gallus gallus cDNA 5', mRNA sequence /clone_end=5' /gb=DR411839 /gi=109661815 /ug=Gga.8908 /len=1379	TC264070 similar to GB|AAK31172.1|13569629|AF349659 thioredoxin and glutathione reductase {Mus musculus} (exp=-1
26	2	11	pgf1n.pk006.k10	0.301	1.232	0.00641	1510.57	0	1279.06	0	698.682	1	751.003	1	hypothetical protein MGC2592 [Homo sapiens]	No Hits Found	CT116_HUMAN (Q96HY6) Uncharacterized protein C20orf116 precursor - Homo sapiens (Human)	Q14BT4_MOUSE (Q14BT4) RIKEN cDNA 2600009E05 gene - Mus musculus (Mouse)	gnl|UG|Gga#S33765463 gPGC_EST05342 Embryonic gonadal PGC cDNA Library Gallus gallus cDNA 5', mRNA sequence /clone_end=5' /gb=DR415500 /gi=109665476 /ug=Gga.7282 /len=1376	BI065984
18	10	9	pgf2n.pk001.m22	0.3	1.23114	0.00663	546.571	0	435.645	0	467.958	1	549.393	1	RNA-binding protein gene with multiple splicing [Homo sapiens]	Mus musculus, RNA binding protein gene with multiple splicing,clone MGC:40656 IMAGE:4225078, mRNA, complete cds	RBPMS_HUMAN (Q93062) RNA-binding protein with multiple splicing (RBP-MS) - Homo sapiens (Human)	Q78HG1_MOUSE (Q78HG1) RNA binding protein gene with multiple splicing (Adult male aorta and vein cDNA, RIKEN full-length enriched library, clone:A530083O20 product:RNA binding protein gene with multiple splicing, full insert sequence) - Mus musculus (Mouse	gnl|UG|Gga#S33768057 gPGC_EST07936 Embryonic gonadal PGC cDNA Library Gallus gallus cDNA 5', mRNA sequence /clone_end=5' /gb=DR418094 /gi=109668070 /ug=Gga.5816 /len=1354	TC244048 homologue to UP|RBPMS_HUMAN (Q93062) RNA-binding protein with multiple splicing (RBP-MS), partial (94%)
33	8	2	pgp1n.pk006.l12	0.3	1.23114	0.0119	1321.99	1	1013.05	1	668.437	1	673.879	1	chloride channel ClC-5 [Xenopus laevis]	Cavia porcellus chloride channel CLCN5 mRNA, complete cds	CLCN5_RAT (P51796) Chloride channel protein 5 (ClC-5) - Rattus norvegicus (Rat)	Q9TTU3_RABIT (Q9TTU3) Chloride channel CLC-5 - Oryctolagus cuniculus (Rabbit)	gnl|UG|Gga#S6777281 603778788F1 CSEQCHN34 Gallus gallus cDNA clone ChEST723p21 5', mRNA sequence /clone=ChEST723p21 /clone_end=5' /gb=BU243432 /gi=25490375 /ug=Gga.23131 /len=816	TC248621 similar to UP|Q9TTU3_RABIT (Q9TTU3) Chloride channel CLC-5, partial (58%)	transport
17	19	7	pgf1n.pk002.p3	0.3	1.23114	1.21e-05	889.585	0	722.791	0	808.246	0	706.511	0	aldehyde dehydrogenase 4A1 precursor; aldehyde dehydrogenase 4; mitochondrial delta-1-pyrroline 5-carboxylate dehydrogenase; P5C dehydrogenase [Homo sapiens]	Homo sapiens, aldehyde dehydrogenase 4 family, member A1, clone MGC:23086 IMAGE:4548787, mRNA, complete cds	AL4A1_MOUSE (Q8CHT0) Delta-1-pyrroline-5-carboxylate dehydrogenase, mitochondrial precursor (EC 1.5.1.12) (P5C dehydrogenase) (Aldehyde dehydrogenase 4A1) - Mus musculus (Mouse)	Q5JNV6_HUMAN (Q5JNV6) Aldehyde dehydrogenase 4 family, member A1 - Homo sapiens (Human)	gnl|UG|Gga#S21512711 Gallus gallus finished cDNA, clone ChEST75k6 /gb=CR733233 /gi=51231550 /ug=Gga.7008 /len=1834	TC231444 Gallus gallus finished cDNA, clone ChEST75k6
35	13	18	pgr1n.pk003.f22	0.3	1.23114	2.48e-13	1853.84	0	1491.86	0	1054.2	0	1117.4	0	endooligopeptidase A protein [Oryctolagus cuniculus]	Oryctolagus cuniculus endooligopeptidase A protein mRNA, complete cds	NDEL1_CHICK (Q5ZKH4) Nuclear distribution protein nudE-like 1 - Gallus gallus (Chicken)	Q5BY48_SCHJA (Q5BY48) SJCHGC01565 protein (Fragment) - Schistosoma japonicum (Blood fluke)	gnl|UG|Gga#S22197227 Gallus gallus mRNA for hypothetical protein, clone 10n4 /cds=p(96,1127) /gb=AJ720110 /gi=53130879 /ug=Gga.17125 /len=2637	TC228722 RF|NP_001025867.1|71897361|NM_001030696 nudE nuclear distribution gene E homolog like 1 (A. nidulans) {Gallus gallus} (exp=-1
25	7	18	pgr1n.pk001.n16	0.3	1.23114	1.2e-05	2816.6	0	2302.48	0	1086	1	1143.85	1	Follicle stimulating hormone receptor precursor (FSH-R) (Follitropin receptor)	Gallus gallus mRNA for follicle-stimulating hormone receptor, complete cds	FSHR_CHICK (P79763) Follicle-stimulating hormone receptor precursor (FSH-R) (Follitropin receptor) - Gallus gallus (Chicken)	Q4QRJ3_HUMAN (Q4QRJ3) Follicle stimulating hormone receptor - Homo sapiens (Human)	gnl|UG|Gga#S19183082 Gallus gallus follicle stimulating hormone receptor (FSHR), mRNA /cds=p(56,2137) /gb=NM_205079 /gi=45384183 /ug=Gga.475 /len=3115	TC228305 UP|FSHR_CHICK (P79763) Follicle-stimulating hormone receptor precursor (FSH-R) (Follitropin receptor), complete
14	12	15	pgm1n.pk001.o3	0.3	1.23114	1.24e-05	2621.28	0	2056.75	0	1656.23	0	2037.73	0	similar to RIKEN cDNA 1110018E21 [Homo sapiens]	Homo sapiens DKFZp434K114 protein (DKFZp434K114), mRNA	WD21A_HUMAN (Q8WV16) WD repeat protein 21A - Homo sapiens (Human)	Q1LZF5_BOVIN (Q1LZF5) WDR21A protein - Bos taurus (Bovine)	gnl|UG|Gga#S33769777 gPGC_EST09656 Embryonic gonadal PGC cDNA Library Gallus gallus cDNA 5', mRNA sequence /clone_end=5' /gb=DR419814 /gi=109669790 /ug=Gga.9837 /len=1320	TC260862 similar to UP|Q58DC2_BOVIN (Q58DC2) WD repeat domain 21 isoform 1, partial (64%)
20	18	11	pgf2n.pk005.a18	0.3	1.23114	4.81e-05	513.818	1	407.69	1	NA	NA	NA	NA	No Hits Found	No Hits Found	GLIP1_HUMAN (P48060) Glioma pathogenesis-related protein 1 precursor (GliPR 1) (RTVP-1 protein) - Homo sapiens (Human)	Q3T0Q9_BOVIN (Q3T0Q9) Hypothetical protein MGC127501 - Bos taurus (Bovine)	gnl|UG|Gga#S23830845 Gallus gallus mRNA for hypothetical protein, clone 20n13 /cds=p(106,645) /gb=AJ851714 /gi=60099034 /ug=Gga.6848 /len=2425	TC228896 RF|NP_001025914.1|71896959|NM_001030743 glioma pathogenesis-related protein {Gallus gallus} (exp=-1
42	20	8	pgf1n.pk008.o14	0.299	1.23029	0.000203	407.64	2	330.984	2	419.001	2	493.923	2	unknown [Homo sapiens]	No Hits Found	NUD14_HUMAN (O95848) Uridine diphosphate glucose pyrophosphatase (EC 3.6.1.45) (UDPG pyrophosphatase) (UGPPase) (Nucleoside diphosphate-linked moiety X motif 14) (Nudix motif 14) - Homo sapiens (Human)	Q05B60_BOVIN (Q05B60) Hypothetical protein - Bos taurus (Bovine)	gnl|UG|Gga#S22196770 Gallus gallus mRNA for hypothetical protein, clone 20f10 /cds=p(28,711) /gb=AJ720567 /gi=53133793 /ug=Gga.2718 /len=1729	TC252313 Gallus gallus finished cDNA, clone ChEST189g2
40	8	9	pgf1n.pk012.c4	0.299	1.23029	2.75e-13	575.016	0	465.002	0	497.048	0	519.151	0	hypothetical protein FLJ11078 [Homo sapiens]	Mus musculus hypothetical protein MGC38024 (MGC38024), mRNA	KLH26_BRARE (Q5RGB8) Kelch-like protein 26 - Brachydanio rerio (Zebrafish) (Danio rerio)	Q9H8J3_HUMAN (Q9H8J3) CDNA FLJ13568 fis, clone PLACE1008368, weakly similar to RING CANAL PROTEIN - Homo sapiens (Human)	gnl|UG|Gga#S19181851 Gallus gallus finished cDNA, clone ChEST2m10 /gb=CR353383 /gi=45424532 /ug=Gga.14052 /len=1295	TC231797 Gallus gallus finished cDNA, clone ChEST2m10
4	10	7	pgf1n.pk002.c16	0.299	1.23029	5.1e-05	553.109	1	436.541	1	508.411	4	575.499	4	DJ-1 [Gallus gallus]	Gallus gallus mRNA for DJ-1, complete cds	PARK7_CHICK (Q8UW59) Protein DJ-1 - Gallus gallus (Chicken)	Q0R678_PIG (Q0R678) DJ-1 protein - Sus scrofa (Pig)	gnl|UG|Gga#S33767503 gPGC_EST07382 Embryonic gonadal PGC cDNA Library Gallus gallus cDNA 5', mRNA sequence /clone_end=5' /gb=DR417540 /gi=109667516 /ug=Gga.3836 /len=1348	TC264637 homologue to UP|Q8UW59_CHICK (Q8UW59) DJ-1, complete
16	1	14	pgl1n.pk009.i20	0.299	1.23029	1.33e-05	6381.45	0	5105.7	0	2932.89	0	3407.52	0	No Hits Found	No Hits Found	TMEDA_MESAU (O35587) Transmembrane protein Tmp21 precursor (21 kDa transmembrane-trafficking protein) (Integral membrane protein p23) - Mesocricetus auratus (Golden hamster)	Q53GF9_HUMAN (Q53GF9) Full-length cDNA 5-PRIME end of clone CS0DF013YM24 of Fetal brain of Homo sapiens (Human) variant (Fragment) - Homo sapiens (Human)	gnl|UG|Gga#S22196619 Gallus gallus mRNA for hypothetical protein, clone 24a4 /cds=p(34,693) /gb=AJ720718 /gi=53134921 /ug=Gga.2439 /len=2170	TC285849 RF|NP_001006482.1|57529934|NM_001006482 transmembrane trafficking protein {Gallus gallus} (exp=-1
[truncated: 994 more rows]

## Sheet: 91 DE Genes_Ut-Wi contrast
Coordonnées Puces			Clone ID	LogRatio.WI_Ut		BH. WI_Ut	Comparaison MA-Ut				Comparaison WI-Ut				UD CAP3 annotations_06		SIGENANE annotations
Block	Column	Row		LogRatio.Ma_Ut		BH. Ma_Ut	Int Norm Moy UT	Données absentes Ut (na)	Int Norm Moy Ma	Données absentes Ma (na)	Int Norm Moy WI	Données absentes WI (na)	Int Norm Moy Ut	Données absentes Ut (na)	BLAST_X	BLAST_N	Swissprot_hit_description	sptr_hit_description	unigene_hit_description	tigr_hit_description
[truncated: 91 more rows]

## Sheet: 605 Common Genes_Ut-Ma_Ut-Wi
CLONE_NAME	contig_name	swissprot_hit_accession	swissprot_hit_description	swissprot_hit_evalue	swissprot_hit_score	sptr_hit_accession	sptr_hit_description	sptr_hit_evalue	sptr_hit_score	unigene_hit_accession	unigene_hit_description	unigene_hit_evalue	unigene_hit_score	tigr_hit_accession	tigr_hit_description	tigr_hit_evalue	tigr_hit_score
[truncated: 605 more rows]
