# Supplementary material for: Gene expression profiling to identify eggshell proteins involved in physical defense of the chicken egg
Source: BMC Genomics. 2010 Jan 21;11:57. doi: 10.1186/1471-2164-11-57 (PMC2827412; doi:10.1186/1471-2164-11-57)
Supplement: Additional file 3 — Correspondence between differentially expressed uterine genes and proteomic analysis of eggshell proteins. The Excel file lists the uterine specific cDNA sequences and their correspondences with the eggshell proteins already reported, determined using BlastX. Exponentially modified protein abundance index (EmPAI) is an estimation of protein abundance based on the number of sequenced peptides in the proteomic study. [file 1471-2164-11-57-S3.XLS]

## Sheet: Correspondence_between microarr
Identified by microarrays analysis			Identified in the eggshell prteome survey			Identified by signalP 3.0
Clone ID	SwissProt accession	predicted signal peptide	present IPI (previous IPI)		emPAI	signal peptide
pgf2n.pk001.n3	CS010_MOUSE (stromal cell-derived growth factor SF20)	YES	IPI00586432	hypothetical protein	0.4	YES
pgp1c.pk002.m11	SLIT2_HUMAN (Slit homolog 2 protein)	YES	IPI00594561 (00601687)	162kDa protein/similar to slit homolog 2 (precursor); domains: Laminin_G, EGF_CA, leucine-rich repeats (LLR)	0.6	YES
pgp1n.pk004.b24	SLIT3_Rprot (Slit homolog 3 protein)	YES	IPI00594561 (00601687)	162kDa protein/similar to slit homolog 2 (precursor); domains: Laminin_G, EGF_CA, leucine-rich repeats (LLR)	0.6	YES
pgm1c.pk002.l21	OSTP_CHICK (osteopontin)	YES	IPI00585901	osteopontin (precursor) sequence coverage may be too low because of many modifications!	1.8	YES
pgr1n.pk001.p12	TSN1_BOVIN (Tetraspanin-1)	NO	IPI00579413	similar to RIKEN cDNA 9030418M05; domains: tetraspannin	0.1	NO
pgl1n.pk006.g20	GSTA1_CHICK (Glutathione S-transferase)	NO	IPI00574866	glutathione S-transferase	0.2	NO
pgp1n.pk008.o21	CSTN3_MOUSE (alacadein-beta)	YES	IPI00598156	97kDa protein/similar to calsyntenin-3	0.2	YES
pgp1n.pk011.j20	TSN6_BOVIN (Tetraspanin-6)	NO	IPI00583614	similar to transmembrane 4 superfamily member 6 (tetraspanin 6	0.2	NO
pgf1n.pk008.a23	GNAI2_CHICK (Guanine nucleotide-binding protein G)	NO	IPI00589157	guanine nucleotide bindin protein G(i), α2	0.3	NO
pgp1n.pk009.d4	RAB5B_CHICK (Ras-related protein Rab-5B)	NO	IPI00586484	hypothetical protein/similar to RAB5B and/or 5C	0.3	NO
pgp1n.pk014.n20	CALR_RAT (Calreticulin)	NO	IPI00580985	calreticulin	0.3	NO
pgp1n.pk004.m4	NPTX2_HUMAN (neuronal pentraxin-2)	YES	IPI00584176	similar to neuronal pentraxin II (precursor); emPAI: aa501-679	0.4	YES
pgp1n.pk009.c22	FSTL1_HUMAN (Follistatin-related protein 1)	YES	IPI00575972	Flik protein	0.4	YES
pgf2n.pk006.c3	HBB_PHACO (Hemoglobin subunit beta)	NO	IPI00590350	hemoglobin β	0.5	NO
pgm2n.pk007.b14	FUCO_HUMAN (Tissue alpha-L-fucosidase)	YES	IPI00587292	similar to tissue α-L-fucosidase (precursor)	0.5	YES
pgp1c.pk001.m7	Q9DGJ7_CHICK (beta-amyloid protein )	YES	IPI00581720	β-amyloid protein 751 isoform	0.5	YES
pgp1c.pk003.j21	A4_PIG (Amyloid beta A4 protein)	YES	IPI00581720	β-amyloid protein 751 isof	0.5	YES
pgp1c.pk003.l9	1433E_SHEEP (Protein kinase C inhibitor protein 1)	NO	IPI00577739	hypothetical protein (similar to tyrosine-3/tryptophane-5-monooxygenase activation protein/43kDa protein; domains: 14_3_3; (overlapping sets of peptides)	0.5	NO
pgp1n.pk003.d4	GDIR_MOUSE (Rho GDP-dissociation inhibitor 1)	NO	IPI00585707	hypothetical protein; domains: Rho_GDI (RHOGDP dissociation inhibitor)	0.5	NO
pgp1n.pk011.g6	1433Z_CHICK (14-3-3 protein zeta)	NO	IPI00577739	hypothetical protein (similar to tyrosine-3/tryptophane-5-monooxygenase activation protein/43kDa protein; domains: 14_3_3;	0.5	NO
pgf1n.pk011.e9	GRP78_CHICK (78 kDa glucose-regulated protein)	YES	IPI00582091	heat shock cognate 70 and/or HSP70	0.6	YES
pgf2c.pk001.g22	HSP7C_SAGOE (Heat shock cognate 71 kDa)	NO	IPI00582091	heat shock cognate 70 and/or HSP70	0.6	NO
pgf1n.pk010.g12	MA1C1_HUMAN (Mannosyl-oligosaccharide α-mannosidase)	NO	IPI00596573	similar to mannosyl-oligosaccharide α-1,2-mannosidase	0.7	NO
pgf2c.pk001.d20	CD82_HUMAN (CD82 antigen)	NO	IPI00579322	hypothetical protein/26kDa protein; domains: tetraspannin	0.7	NO
pgp1n.pk005.p5	RAP1A_RAT (Ras-related protein Krev-1)	NO	IPI00590781	similar to turkey RAP1Ab	0.7	NO
pgl1n.pk005.a13	K2C8_HUMAN (Keratin-8)	NO	IPI00577384	type II α-keratins	0.8	NO
pgp1n.pk002.n13	TSN7_HUMAN (Tetraspanin-7)	NO	IPI00577773	similar to transmembrane 4 superfamily member 2/TALLA-1; domains: tetraspannin	0.9	NO
pgp1n.pk014.o13	G3P_CHICK (Glyceraldehyde-3-phosphate dehydrogenase)	NO	IPI00594653	glyceraldehyde-3-phosphate dehydrogenase	1.1	NO
pgp1n.pk006.f7	EZRI_HUMAN (Ezrin)	NO	IPI00578484	ezrin	1.2	NO
pgf2n.pk005.j6	PDC6I_HUMAN (PDCD6-interacting protein)	NO	IPI00573261	hypothetical protein (similar to programmed cell death 6–interacting protein); domains: BRO1	1.3	NO
pgp1n.pk003.o11	PPGB_HUMAN (lysosomal protective protein)	YES	IPI00601528 (00600003)	cathepsin D (precursor)	1.8	YES
pgp1n.pk009.k4	RENR_Rprot (Renin receptor)	YES	IPI00593541	hypothetical protein/ATPase, H+-transporting, lysosomal accessory protein	1.8	YES
pgp1n.pk007.o13	ARF1_RAT (ADP-ribosylation factor 1)	NO	IPI00575684	hypothetical protein/similar to ADP-ribosylation factor 1; domains: RAB, Rho, ARF, SAR	1.9	NO
oligo_40_603366341F1	IPI00574331(ovocalyxin-21)	YES	IPI00574331	imilar to RIKEN cDNA 1810036H07; ovocalyxin-21; domains: partial SF_P (Pulmonary Surfactant), BRICHOS;	176.8	YES
pgf1n.pk008.a23	FINC_BOVIN (Fibronectin)	NO	IPI00590535	similar to fibronectin	18.9	NO
pgl1n.pk009.p24	FINC_HUMAN (Fibronectin)	NO	IPI00590535	similar to fibronectin	18.9	NO
pnl1s.pk002.g2	ANGL3_HUMAN (angiopoietin related protein 3)	YES	IPI00586548	54kDa protein (similar to angiopoietin-like protein3); domains: FReD (fibrinogen-related), MAD, Smc, Tar	2	YES
pgm2n.pk006.l13	CHRD_XENLA (Chordin)	YES	IPI00600561	chordin	2.1	YES
pgf2n.pk005.f21	FA20C_HUMAN (dentin matrix protein)	YES	IPI00603434	similar to family with sequence similarity 20, member C; domains: DUF (domain of unknown function)1193	2.3	YES
pgf1n.pk002.c11	TIMP2_CHICK (Metalloproteinase inhibitor 2)	YES	IPI00595270	metalloproteinase inhibitor 2 (TIMP-2; precursor)	2.6	YES
pgr1n.pk002.d11	Q53HW8_CHICK (ovocalyxin-36)	YES	IPI00573506	ovocalyxin-36 (precursor)	23.2	YES
pgl1n.pk003.k2	SAP3_MACFA (Ganglioside GM2 activprotor)	YES	IPI00587080	hypothetical protein; domains: partial GM2 activator (N-terminal) emPAI: combined fragments	3	YES
pgr1n.pk003.p8	KCRB_CHICK (Creatine kinase B-type)	NO	IPI00573166	creatine kinase B-type (isoform Bb-CK-3 and/or Ba-CK and/or Bb-CK-1 and /or Bb-CK-2)	3	NO
pgp2n.pk003.j17	ANXA2_CHICK (Annexin A2)	NO	IPI00577039	annexin A2	3.2	NO
pgp1c.pk001.n16	GSLG1_CHICK (Golgi apparatus protein 1)	NO	IPI00595826	123kDa protein/Golgi apparatus protein 1 (precursor)/Cys-rich FGF receptor	3.6	NO
pgf2n.pk004.e15	TBA6_MOUSE (Tubulin alpha-6 chain)	NO	IPI00575989	similar to tubulin α chains (α3 and/or α5), overlapping peptide sets; emPAI:aa22-500	3.8	NO
pgp1c.pk002.o11	B2MG_CHICK (beta-2-microglobulin)	YES	IPI00593199	β-2-microglobulin (precursor)/10kDa protein	4.6	YES
pgm1c.pk003.a6	TBB2_CHICK (Tubulin beta-2 chain)	NO	IPI00580626	similar to tubulin β chains (possibly β1, β2, β3 and/or β7), overlapping peptide sets	5.2	NO
pgp1n.pk001.p7	TBB2C_MOUSE (Tubulin beta-2C chain)	NO	IPI00580626	similar to tubulin β chains (possibly β1, β2, β3 and/or β7), overlapping peptide sets	5.2	NO
pgr1c.pk001.j22	Q9PUT1_CHICK (ovocleidin-116)	YES	IPI00581368	ovocleidin-116	65.3	YES
pgp2n.pk003.g14	NUCB2_HUMAN (nucleobindin-2)	YES	IPI00573727	hypothetical protein (similar to nucleobindin 2)	7.3	YES
QC1.7	Q9GLY0_FELCA (Beta-actin )	NO	IPI00594778	actin, cytoplasmic 1; N-term: acetyl-Asp	9	NO
